# Supplementary material for: Wild birds drive the introduction, maintenance, and spread of H5N1 clade 2.3.4.4b high pathogenicity avian influenza viruses in Spain, 2021–2022
Source: Virus Evol. 2026 Jan 30;12(1):veag006. doi: 10.1093/ve/veag006 (PMC12931561; doi:10.1093/ve/veag006)
Supplement: supplementary-material_veag006 [file supplementary-material_veag006.zip]

Archive with 17 entries (17 files):
- SupFigS4_fix_veag006.PNG
- Supplementary_Figure_S1_veag006.pdf
- Supplementary_Figure_S2_veag006.pdf
- Supplementary_Figure_S3A_veag006.png
- Supplementary_Figure_S3B_veag006.png
- Supplementary_Figure_S5_veag006.png
- Supplementary_Figure_S6_veag006.png
- Supplementary_Figure_S7_new_veag006.pdf
- Supplementary_Figure_S8_new_veag006.pdf
- Supplementary_Table_S1_veag006.xlsx
- Supplementary_Table_S2_KBD_veag006.docx
- Supplementary_Table_S3_KBD_veag006.docx
- Supplementary_Table_S4_new_KBD_veag006.docx
- Supplementary_Table_S5_new_KBD_veag006.docx
- Supplementary_Table_S6_new_KBD_veag006.docx
- Supplementary_Table_S7_new_KBD_veag006.docx
- Supplementary_video_veag006.mov
