# Supplementary material for: Wild birds drive the introduction, maintenance, and spread of H5N1 clade 2.3.4.4b high pathogenicity avian influenza viruses in Spain, 2021–2022
Source: Virus Evol. 2026 Jan 30;12(1):veag006. doi: 10.1093/ve/veag006 (PMC12931561; doi:10.1093/ve/veag006)
Supplement: supplementary-material_veag006 [file supplementary-material_veag006.zip › Supplementary_Table_S1_veag006.xlsx]

## Sheet: _HA_ alignment (modified)
Name	Name	Genotype	species	host	host_spec	date	Region	Country	Division	accession		Sequence
A/Cygnus_olor/Spain/1950-10_22VIR6312-46/2022|2022-05-27|HA|EPI_ISL_13990741	A/Cygnus_olor/Spain/1950-10_22VIR6312-46/2022	AB	swan	Captive bird	Captive bird	2022-05-27	Europe	Spain	Andalusia	EPI_ISL_13990741		ATGGAGAACATAGTACTTCTTCTTGCAATAGTTAGCCTTGTTAAAAGTGATCAGATTTGCATTGGTTACCATGCAAACAATTCGACAGAGCAGGTTGACACGATAATGGAAAAGAACGTCACTGTTACACATGCCCAAGACATACTGGAAAAAACACACAACGGGAAGCTCTGTGATTTAAATGGGGTGAAGCCTCTGATTTTAAAGGATTGTAGTGTAGCTGGATGGCTCCTCGGAAACCCAATGTGCGACGAATTCATCAGAGTGCCGGAATGGTCCTACATAGTGGAGCGGGCTAATCCAGCTAATGACCTCTGTTACCCAGGGAGCCTCAATGACTATGAAGAACTGAAACACCTGTTGAGCAGGATAAATCATTTTGAGAAGATTCTGATCATC…				Catalonia	10	EAST		CENTRAL	34		Captive bird	5		Captive bird	5
A/Rhea/Spain/1950-6_22VIR6312-17/2022|2022-05-27|HA|EPI_ISL_13990716	A/Rhea/Spain/1950-6_22VIR6312-17/2022	AB	Rhea	Captive bird	Captive bird	2022-05-27	Europe	Spain	Andalusia	EPI_ISL_13990716		ATGGAGAACATAGTACTTCTTCTTGCAATAGTTAGCCTTGTTAAAAGTGATCAGATTTGCATTGGTTACCATGCAAACAATTCGACAGAGCAGGTTGACACGATAATGGAAAAGAACGTCACTGTTACACATGCCCAAGACATACTGGAAAAAACACACAACGGGAAGCTCTGTGATTTAAATGGGGTGAAGCCTCTGATTTTAAAGGATTGTAGTGTAGCTGGATGGCTCCTCGGAAACCCAATGTGCGACGAATTCATCAGAGTGCCGGAATGGTCCTACATAGTGGAGCGGGCTAATCCAGCTAATGACCTCTGTTACCCAGGGAGCCTCAATGACTATGAAGAACTGAAACACCTGTTGAGCAGAATAAATCATTTTGAGAAGATTCTTATCATC…				Madrid	8	CENTRAL		EAST	14		Domestic	52		Domestic_chicken	14
A/bearded_vulture/Spain/2116-3_22VIR8632-8/2022|2022-06-09|HA|EPI_ISL_15234656	A/bearded_vulture/Spain/2116-3_22VIR8632-8/2022	AB	bearded_vulture	Captive bird	Captive bird	2022-06-09	Europe	Spain	Navarra	EPI_ISL_15234656		ATGGAGAACATAGTACTTCTTCTTGCAATAGTTAGCCTTGTTAAAAGTGATCAGATTTGCATTGGTTACCATGCAAACAATTCGACAGAGCAGGTTGACACGATAATGGAAAAGAACGTCACTGTTACACATGCCCAAGACATACTGGAAAAAACACACAACGGGAAGCTCTGTGATTTAAATGGGGTGAAGCCTCTGATTTTAAAGGATTGTAGTGTAGCTGGATGGCTCCTCGGAAACCCAATGTGCGACGAATTCATCAGAGTGCCGGAATGGTCCTACATAGTGGAGCGGGCTAATCCAGCTAATGACCTCTGTTACCCAGGGAGCCTCAATGACTATGAAGAACTGAAACACCTGTTGAGCAGAATAAATCATTTTGAGAAGATTCTTATCATC…				Castilla_Leon	19	CENTRAL		WEST	21		Wild	67		Domestic_poultry	12
A/bearded_vulture/Spain/2116-1-2022_23VIR6502-1/2022|2022-06-09|HA|EPI_ISL_18075816	A/bearded_vulture/Spain/2116-1-2022_23VIR6502-1/2022	AB	bearded_vulture	Captive bird	Captive bird	2022-06-09	Europe	Spain	Navarra	EPI_ISL_18075816		ATGGAGAACATAGTACTTCTTCTTGCAATAGTTAGCCTTGTTAAAAGTGATCAGATTTGCATTGGTTACCATGCAAACAATTCGACAGAGCAGGTTGACACGATAATGGAAAAGAACGTCACTGTTACACATGCCCAAGACATACTGGAAAAAACACACAACGGGAAGCTCTGTGATTTAAATGGGGTGAAGCCTCTGATTTTAAAGGATTGTAGTGTAGCTGGATGGCTCCTCGGAAACCCAATGTGCGACGAATTCATCAGAGTGCCGGAATGGTCCTACATAGTGGAGCGGGCTAATCCAGCTAATGACCTCTGTTACCCAGGGAGCCTCAATGACTATGAAGAACTGAAACACCTGTTGAGCAGAATAAATCATTTTGAGAAGATTCTTATCATC…				Andalusia	45	SOUTH		SOUTH	45			0		Domestic_turkey	20
A/duck/Spain/2095-2_22VIR8632-5/2022|2022-06-10|HA|EPI_ISL_15234366	A/duck/Spain/2095-2_22VIR8632-5/2022	AB	Duck	Captive bird	Captive bird	2022-06-10	Europe	Spain	Andalusia	EPI_ISL_15234366		ATGGAGAACATAGTACTTCTTCTTGCAATAGTTAGCCTTGTTAAAAGTGATCAGATTTGCATTGGTTACCATGCAAACAATTCGACAGAGCAGGTTGACACGATAATGGAAAAGAACGTCACTGTTACACATGCCCAAGACATACTGGAAAAAACACACAACGGGAAGCTCTGTGATTTAAATGGGGTGAAGCCTCTGATTTTAAAGGATTGTAGTGTAGCTGGATGGCTCCTCGGAAACCCAATGTGCGACGAATTCATCAGAGTGCCGGAATGGTCCTACATAGTGGAGCGGGCTAATCCAGCTAATGACCTCTGTTACCCAGGGAGCCTCAATGACTATGAAGAACTGAAACACCTGTTGAGCAGAATAAATCATTTTGAGAAGATTCTTATCATC…				Extremadura	9	WEST		NORTH	12					Mink	6
A/chicken/Spain/340-37_22VIR2142-20/2022|2022-01-31|HA|EPI_ISL_11259293	A/chicken/Spain/340-37_22VIR2142-20/2022	AB	Chicken	Domestic	Domestic_chicken	2022-01-31	Europe	Spain	Andalusia	EPI_ISL_11259293		ATGGAGAACATAGTACTTCTTCTTGCAATAGTTAGCCTTGTTAAAAGTGATCAGATTTGCATTGGTTACCATGCAAACAATTCGACAGAGCAGGTTGACACGATAATGGAAAAGAACGTCACTGTTACACATGCCCAAGACATACTGGAAAAAACACACAACGGGAAGCTCTGTGATTTAAATGGGGTGAAGCCTCTGATTTTAAAGGATTGTAGTGTAGCTGGATGGCTCCTCGGAAACCCAATGTGCGACGAATTCATCAGAGTGCCGGAATGGTCCTACATAGTGGAGCGGGCTAATCCAGCTAATGACCTCTGTTACCCAGGGAGCCTCAATGACTATGAAGAACTGAAACACCTGTTGAGCAGAATAAATCATTTTGAGAAGATTCTTATCATC…				Navarra	2	EAST								Wild_Ans	27
A/chicken/Spain/340-37_22VIR6312-37/2022|2022-01-31|HA|EPI_ISL_13990736	A/chicken/Spain/340-37_22VIR6312-37/2022	AB	Chicken	Domestic	Domestic_chicken	2022-01-31	Europe	Spain	Andalusia	EPI_ISL_13990736		ATGGAGAACATAGTACTTCTTCTTGCAATAGTTAGCCTTGTTAAAAGTGATCAGATTTGCATTGGTTACCATGCAAACAATTCGACAGAGCAGGTTGACACGATAATGGAAAAGAACGTCACTGTTACACATGCCCAAGACATACTGGAAAAAACACACAACGGGAAGCTCTGTGATTTGAATGGGGTGAAGCCTCTGATTTTAAAGGATTGTAGTGTAGCTGGATGGCTCCTCGGAAACCCAATGTGCGACGAATTCATCAGAGTGCCGGAATGGTCCTACATAGTGGAGCGGGCTAATCCAGCCAATGACCTCTGTTACCCAGGGAGCCTCAATGACTATGAAGAACTGAAACACCTGTTGAGCAGAATAAATCATTTTGAGAAGATTCTGATCATC…				Castilla_La_Mancha	7	CENTRAL								Wild_non-Ans	40
A/chicken/Spain/452-17_22VIR2142-22/2022|2022-02-07|HA|EPI_ISL_11259295	A/chicken/Spain/452-17_22VIR2142-22/2022	AB	Chicken	Domestic	Domestic_chicken	2022-02-07	Europe	Spain	Castilla_Leon	EPI_ISL_11259295		ATGGAGAACATAGTACTTCTTCTTGCAATAGTTAGCCTTGTTAAAAGTGATCAGATTTGCATTGGTTACCATGCAAACAATTCGACAGAGCAGGTTGACACGATAATGGAAAAGAACGTCACTGTTACACATGCCCAAGACATACTGGAAAAAACACACAACGGGAAGCTCTGTGATTTAAATGGGGTGAAGCCTCTGATTTTAAAGGATTGTAGTGTAGCTGGATGGCTCCTCGGAAACCCAATGTGCGACGAATTCATCAGAGTGCCGGAATGGTCCTACATAGTGGAGCGGGCTAATCCAGCTAATGACCTCTGTTACCCAGGGAGCCTCAATGACTATGAAGAACTGAAACACCTGTTGAGCAGAATAAATCATTTTGAGAAGATTCTGATCATC…				Galicia	12	WEST									0
A/chicken/Spain/452-1_22VIR2142-21/2022|2022-02-07|HA|EPI_ISL_11259294	A/chicken/Spain/452-1_22VIR2142-21/2022	AB	Chicken	Domestic	Domestic_chicken	2022-02-07	Europe	Spain	Castilla_Leon	EPI_ISL_11259294		ATGGAGAACATAGTACTTCTTCTTGCAATAGTTAGCCTTGTTAAAAGTGATCAGATTTGCATTGGTTACCATGCAAACAATTCGACAGAGCAGGTTGACACGATAATGGAAAAGAACGTCACTGTTACACATGCCCAAGACATACTGGAAAAAACACACAACGGGAAGCTCTGTGATTTAAATGGGGTGAAGCCTCTGATTTTAAAGGATTGTAGTGTAGCTGGATGGCTCCTCGGAAACCCAATGTGCGACGAATTCATCAGAGTGCCGGAATGGTCCTACATAGTGGAGCGGGCTAATCCAGCTAATGACCTCTGTTACCCAGGGAGCCTCAATGACTATGAAGAACTGAAACACCTGTTGAGCAGAATAAATCATTTTGAGAAGATTCTTATCATC…				Cantabria	5	NORTH
A/chicken/Spain/564-11_22VIR2142-31/2022|2022-02-11|HA|EPI_ISL_11259305	A/chicken/Spain/564-11_22VIR2142-31/2022	AB	Chicken	Domestic	Domestic_chicken	2022-02-11	Europe	Spain	Andalusia	EPI_ISL_11259305		ATGGAGAACATAGTACTTCTTCTTGCAATAGTTAGCCTTGTTAAAAGTGATCAGATTTGCATTGGTTACCATGCAAACAATTCGACAGAGCAGGTTGACACGATAATGGAAAAGAACGTCACTGTTACACATGCCCAAGACATACTGGAAAAAACACACAACGGGAAGCTCTGTGATTTAAATGGGGTGAAGCCTCTGATTTTAAAGGATTGTAGTGTAGCTGGATGGCTCCTCGGAAACCCAATGTGCGACGAATTCATCAGAGTGCCGGAATGGTCCTACATAGTGGAGCGGGCTAATCCAGCTAATGACCTCTGTTACCCAGGGAGCCTCAATGACTATGAAGAACTGAAACACCTGTTGAGCAGAATAAATCATTTTGAGAAGATTCTTATCATC…				Asturias	2	NORTH
A/chicken/Spain/564-4_22VIR2142-30/2022|2022-02-11|HA|EPI_ISL_11259304	A/chicken/Spain/564-4_22VIR2142-30/2022	AB	Chicken	Domestic	Domestic_chicken	2022-02-11	Europe	Spain	Andalusia	EPI_ISL_11259304		ATGGAGAACATAGTACTTCTTCTTGCAATAGTTAGCCTTGTTAAAAGTGATCAGATTTGCATTGGTTACCATGCAAACAATTCGACAGAGCAGGTTGACACGATAATGGAAAAGAACGTCACTGTTACACATGCCCAAGACATACTGGAAAAAACACACAACGGGAAGCTCTGTGATTTAAATGGGGTGAAGCCTCTGATTTTAAAGGATTGTAGTGTAGCTGGATGGCTCCTCGGAAACCCAATGTGCGACGAATTCATCAGAGTGCCGGAATGGTCCTACATAGTGGAGCGGGCTAATCCAGCTAATGACCTCTGTTACCCAGGGAGCCTCAATGACTATGAAGAACTGAAACACCTGTTGAGCAGAATAAATCATTTTGAGAAGATTCTTATCATC…				Basque_Country	5	NORTH
A/chicken/Spain/562-1_22VIR2142-29/2022|2022-02-11|HA|EPI_ISL_11259302	A/chicken/Spain/562-1_22VIR2142-29/2022	AB	Chicken	Domestic	Domestic_chicken	2022-02-11	Europe	Spain	Andalusia	EPI_ISL_11259302		ATGGAGAACATAGTACTTCTTCTTGCAATAGTTAGCCTTGTTAAAAGTGATCAGATTTGCATTGGTTACCATGCAAACAATTCGACAGAGAAGGTTGACACGATAATGGAAAAGAACGTCACTGTTACACATGCCCAAGACATACTGGAAAAAACACACAACGGGAAGCTCTGTGATTTAAATGGGGTGAAGCCTCTGATTTTGAAGGATTGTAGTGTAGCTGGATGGCTCCTCGGAAACCCAATGTGCGACGAATTCATCAGAGTGCCGGAATGGTCCTACATAGTGGAGCGGGCTAATCCAGCTAATGACCTCTGTTACCCAGGGAGCCTCAATGACTATGAAGAACTGAAACACCTGTTGAGCAGAATAAACCATTTTGAGAAGATTCTGATCATC…				Aragon	2	EAST
A/chicken/Spain/587-1_22VIR2142-33/2022|2022-02-14|HA|EPI_ISL_11259307	A/chicken/Spain/587-1_22VIR2142-33/2022	AB	Chicken	Domestic	Domestic_chicken	2022-02-14	Europe	Spain	Andalusia	EPI_ISL_11259307		ATGGAGAACATAGTACTTCTTCTTGCAATAGTTAGCCTTGTTAAAAGTGATCAGATTTGCATTGGTTACCATGCAAACAATTCGACAGAGCAGGTTGACACGATAATGGAAAAGAACGTCACTGTTACACATGCCCAAGACATACTGGAAAAAACACACAACGGGAAGCTCTGTGATTTAAATGGGGTGAAGCCTCTGATTTTAAAGGATTGTAGTGTAGCTGGATGGCTCCTCGGAAACCCAATGTGTGACGAATTCATCAGAGTGCCGGAATGGTCCTACATAGTGGAGCGGGCTAATCCAGCTAATGACCTCTGTTACCCAGGGAGCCTCAATGACTATGAAGAACTGAAACACCTGTTGAGCAGAATAAATCATTTTGAGAAGATTCTGATCATC…
A/chicken/Spain/622-8_22VIR2142-34/2022|2022-02-14|HA|EPI_ISL_11259308	A/chicken/Spain/622-8_22VIR2142-34/2022	AB	Chicken	Domestic	Domestic_chicken	2022-02-14	Europe	Spain	Andalusia	EPI_ISL_11259308		ATGGAGAACATAGTACTTCTTCTTGCAATAGTTAGCCTTGTTAAAAGTGATCAGATTTGCATTGGTTACCATGCAAACAATTCGACAGAGCAGGTTGACACGATAATGGAAAAGAACGTCACTGTTACACATGCCCAAGACATACTGGAAAAGACACACAACGGGAAGCTCTGTGATTTAAATGGGGTGAAGCCTCTGATTTTAAAGGATTGTAGTGTAGCTGGATGGCTCCTCGGAAACCCAATGTGCGACGAATTCATCAGAGTGCCGGAATGGTCCTACATAGTGGAGCGGGCTAATCCAGCTAATGACCTCTGTTACCCAGGGAGCCTCAATGACTATGAAGAACTGAAACACCTGTTGAGCAGAATAAATCATTTTGAGAAGATTCTTATCATC…				total	126				126			124			124
A/chicken/Spain/644-8_22VIR2142-35/2022|2022-02-16|HA|EPI_ISL_11259309	A/chicken/Spain/644-8_22VIR2142-35/2022	AB	Chicken	Domestic	Domestic_chicken	2022-02-16	Europe	Spain	Andalusia	EPI_ISL_11259309		ATGGAGAACATAGTACTTCTTCTTGCAATAGTTAGCCTTGTTAAAAGTGATCAGATTTGCATTGGTTACCATGCAAACAATTCGACAGAGAAGGTTGACACGATAATGGAAAAGAACGTCACTGTTACACATGCCCAAGACATACTGGAAAAAACACACAACGGGAAGCTCTGTGATTTAAATGGGGTGAAGCCTCTGATTTTGAAGGATTGTAGTGTAGCTGGATGGCTCCTCGGAAACCCAATGTGCGACGAATTCATCAGAGTGCCGGAATGGTCCTACATAGTGGAGCGGGCTAATCCAGCTAATGACCTCTGTTACCCAGGGAGCCTCAATGACTATGAAGAACTGAAACACCTGTTGAGCAGAATAAACCATTTTGAGAAGATTCTGATCATC…
A/chicken/Spain/649-6_22VIR2142-38/2022|2022-02-16|HA|EPI_ISL_11259312	A/chicken/Spain/649-6_22VIR2142-38/2022	AB	Chicken	Domestic	Domestic_chicken	2022-02-16	Europe	Spain	Castilla_Leon	EPI_ISL_11259312		ATGGAGAACATAGTACTTCTTCTTGCAATAGTTAGCCTTGTTAAAAGTGATCAGATTTGCATTGGTTACCATGCAAACAATTCGACAGAGCAGGTTGACACGATAATGGAAAAGAACGTCACTGTTACACATGCCCAAGACATACTGGAAAAAACACACAACGGGAAGCTCTGTGATTTAAATGGGGTGAAGCCTCTGATTTTAAAGGATTGTAGTGTAGCTGGATGGCTCCTCGGAAACCCAATGTGCGACGAATTCATCAGAGTGCCGGAATGGTCCTACATAGTGGAGCGGGCTAATCCAGCTAATGACCTCTGTTACCCAGGGAGCCTCAATGACTATGAAGAACTGAAACACCTGTTGAGCAGAATAAATCATTTTGAGAAGATTCTTATCATC…
A/chicken/Spain/806-7_22VIR6312-41/2022|2022-02-26|HA|EPI_ISL_13990738	A/chicken/Spain/806-7_22VIR6312-41/2022	AB	Chicken	Domestic	Domestic_chicken	2022-02-26	Europe	Spain	Andalusia	EPI_ISL_13990738		ATGGAGAACATAGTACTTCTTCTTGCAATAGTTAGCCTTGTTAAAAGTGATCAGATTTGCATTGGTTACCATGCAAACAATTCGACAGAGAAGGTTGACACGATAATGGAAAAGAACGTCACTGTTACACATGCCCAAGACATACTGGAAAAAACACACAACGGGAAGCTCTGTGATTTAAATGGGGTGAAGCCTCTGATTTTGAAGGATTGTAGTGTAGCTGGATGGCTCCTCGGAAACCCAATGTGCGACGAATTCATCAGAGTGCCGGAATGGTCCTACATAGTGGAGCGGGCTAATCCAGCTAATGACCTCTGTTACCCAGGGAGCCTCAATGACTATGAAGAACTGAAACACCTGTTGAGCAGAATAAACCATTTTGAGAAGATTCTGATCATC…
A/chicken/Spain/2854-5_22VIR8632-3/2022|2022-08-16|HA|EPI_ISL_15234364	A/chicken/Spain/2854-5_22VIR8632-3/2022	AB	Chicken	Domestic	Domestic_chicken	2022-08-16	Europe	Spain	Andalusia	EPI_ISL_15234364		ATGGAGAACATAGTACTTCTTCTTGCAATAGTTAGCCTTGTTAAAAGTGATCAGATTTGCATTGGTTACCATGCAAACAATTCGACAGAGAAGGTTGACACGATAATGGAAAAGAACGTCACTGTTACACATGCCCAAGACATACTGGAAAAAACACACAACGGGAAGCTCTGTGATTTAAATGGGGTGAAGCCTCTGATTTTGAAGGATTGTAGTGTAGCTGGATGGCTCCTCGGAAACCCAATGTGCGACGAATTCATCAGAGTGCCGGAATGGTCCTACATAGTGGAGCGGGCTAATCCAGCTAATGACCTCTGTTACCCAGGGAGCCTCAATGACTATGAAGAACTGAAACACCTGTTGAGCAGAATAAACCATTTTGAGAAGATTCTGATCATC…
A/chicken/Spain/2854-7_22VIR8632-4/2022|2022-08-16|HA|EPI_ISL_15234365	A/chicken/Spain/2854-7_22VIR8632-4/2022	AB	Chicken	Domestic	Domestic_chicken	2022-08-16	Europe	Spain	Andalusia	EPI_ISL_15234365		ATGGAGAACATAGTACTTCTTCTTGCAATAGTTAGCCTTGTTAAAAGTGATCAGATTTGCATTGGTTACCATGCAAACAATTCGACAGAGCAGGTTGACACGATAATGGAAAAGAACGTCACTGTTACACATGCCCAAGACATACTGGAAAAAACACACAACGGGAAGCTCTGTGATTTAAATGGGGTGAAGCCTCTGATTTTAAAGGATTGTAGTGTAGCTGGATGGCTCCTCGGAAACCCAATGTGCGACGAATTCATCAGAGTGCCGGAATGGTCCTACATAGTGGAGCGGGCTAATCCAGCTAATGACCTCTGTTACCCAGGGAGCCTCAATGACTATGAAGAACTGAAACACCTGTTGAGCAGAATAAATCATTTTGAGAAGATTCTTATCATC…
A/chicken/Spain/897-7_22VIR6312-31/2022|2022-03-03|HA|EPI_ISL_13990730	A/chicken/Spain/897-7_22VIR6312-31/2022	AB	Chicken	Domestic	Domestic_poultry	2022-03-03	Europe	Spain	Andalusia	EPI_ISL_13990730		ATGGAGAACATAGTACTTCTTCTTGCAATAGTTAGCCTTGTTAAAAGTGATCAGATTTGCATTGGTTACCATGCAAACAATTCGACAGAGCAGGTTGACACGATAATGGAAAAGAACGTCACTGTTACACATGCCCAAGACATACTGGAAAAAACACACAACGGGAAGCTCTGTGATTTAAATGGGGTGAAGCCTCTGATTTTAAAGGATTGTAGTGTAGCTGGATGGCTCCTCGGAAACCCAATGTGCGACGAATTCATCAGAGTGCCGGAATGGTCCTACATAGTGGAGCGGGCTAATCCAGCTAATGACCTCTGTTACCCAGGGAGCCTCAATGACTATGAAGAACTGAAACACCTGTTGAGCAGAATAAATCATTTTGAGAAGATTCTTATCATC…
A/chicken/Spain/899-7_22VIR6312-32/2022|2022-03-04|HA|EPI_ISL_13990731	A/chicken/Spain/899-7_22VIR6312-32/2022	AB	Chicken	Domestic	Domestic_poultry	2022-03-04	Europe	Spain	Andalusia	EPI_ISL_13990731		ATGGAGAACATAGTACTTCTTCTTGCAATAGTTAGCCTTGTTAAAAGTGATCAGATTTGCATTGGTTACCATGCAAACAATTCGACAGAGAAGGTTGACACGATAATGGAAAAGAACGTCACTGTTACACATGCCCAAGACATACTGGAAAAAACACACAACGGGAAGCTCTGTGATTTAAATGGGGTGAAGCCTCTGATTTTGAAGGATTGTAGTGTAGCTGGATGGCTCCTCGGAAACCCAATGTGCGACGAATTCATCAGAGTGCCGGAATGGTCCTACATAGTGGAGCGGGCTAATCCAGCTAATGACCTCTGTTACCCAGGGAGCCTCAATGACTATGAAGAACTGAAACACCTGTTGAGCAGAATAAACCATTTTGAGAAGATTCTGATCATC…
A/chicken/Spain/924-3_22VIR6312-33/2022|2022-03-06|HA|EPI_ISL_13990732	A/chicken/Spain/924-3_22VIR6312-33/2022	AB	Chicken	Domestic	Domestic_poultry	2022-03-06	Europe	Spain	Andalusia	EPI_ISL_13990732		ATGGAGAACATAGTACTTCTTCTTGCAATAGTTAGCCTTGTTAAAAGTGATCAGATTTGCATTGGTTACCATGCAAACAATTCGACAGAGAAGGTTGACACGATAATGGAAAAGAACGTCACTGTTACACATGCCCAAGACATACTGGAAAAAACACACAACGGGAAGCTCTGTGATTTAAATGGGGTGAAGCCTCTGATTTTGAAGGATTGTAGTGTAGCTGGATGGCTCCTCGGAAACCCAATGTGCGACGAATTCATCAGAGTGCCGGAATGGTCCTACATAGTGGAGCGGGCTAATCCAGCTAATGACCTCTGTTACCCAGGGAGCCTCAATGACTATGAAGAACTGAAACACCTGTTGAGCAGAATAAACCATTTTGAGAAGATTCTGATCATC…
A/chicken/Spain/942-8_22VIR6312-34/2022|2022-03-08|HA|EPI_ISL_13990733	A/chicken/Spain/942-8_22VIR6312-34/2022	AB	Chicken	Domestic	Domestic_poultry	2022-03-08	Europe	Spain	Andalusia	EPI_ISL_13990733		ATGGAGAACATAGTACTTCTTCTTGCAATAGTTAGCCTTGTTAAAAGTGATCAGATTTGCATTGGTTACCATGCAAACAATTCGACAGAGAAGGTTGACACGATAATGGAAAAGAACGTCACTGTTACACATGCCCAAGACATACTGGAAAAAACACACAACGGGAAGCTCTGTGATTTAAATGGGGTGAAGCCTCTGATTTTGAAGGATTGTAGTGTAGCTGGATGGCTCCTCGGAAACCCAATGTGCGACGAATTCATCAGAGTGCCGGAATGGTCCTACATAGTGGAGCGGGCTAATCCAGCTAATGACCTCTGTTACCCAGGGAGCCTCAATGACTATGAAGAACTGAAACACCTGTTGAGCAGAATAAACCATTTTGAGAAGATTCTGATCATC…
A/turkey/Spain/1097-7_22VIR6312-36/2022|2022-03-16|HA|EPI_ISL_13990735	A/turkey/Spain/1097-7_22VIR6312-36/2022	AB	Turkey	Domestic	Domestic_poultry	2022-03-16	Europe	Spain	Andalusia	EPI_ISL_13990735		ATGGAGAACATAGTACTTCTTCTTGCAATAGTTAGCCTTGTTAAAAGTGATCAGATTTGCATTGGTTACCATGCAAACAATTCGACAGAGAAGGTTGACACGATAATGGAAAAGAACGTCACTGTTACACATGCCCAAGACATACTGGAAAAAACACACAACGGGAAGCTCTGTGATTTAAATGGGGTGAAGCCTCTGATTTTGAAGGATTGTAGTGTAGCTGGATGGCTCCTCGGAAACCCAATGTGCGACGAATTCATCAGAGTGCCGGAATGGTCCTACATAGTGGAGCGGGCTAATCCAGCTAATGACCTCTGTTACCCAGGGAGCCTCAATGACTATGAAGAACTGAAACACCTGTTGAGCAGAATAAACCATTTTGAGAAGATTCTGATCATC…
A/chicken/Spain/1096-8_22VIR6312-35/2022|2022-03-16|HA|EPI_ISL_13990734	A/chicken/Spain/1096-8_22VIR6312-35/2022	AB	Chicken	Domestic	Domestic_poultry	2022-03-16	Europe	Spain	Andalusia	EPI_ISL_13990734		ATGGAGAACATAGTACTTCTTCTTGCAATAGTTAGCCTTGTTAAAAGTGATCAGATTTGCATTGGTTACCATGCAAACAATTCGACAGAGCAGGTTGACACGATAATGGAAAAGAACGTCACTGTTACACATGCCCAAGACATACTGGAAAAAACACACAACGGGAAGCTCTGTGATTTAAATGGGGTGAAGCCTCTGATTTTAAAGGATTGTAGTGTAGCTGGATGGCTCCTCGGAAACCCAATGTGCGACGAATTCATCAGAGTGCCGGAATGGTCCTACATAGTGGAGCGGGCTAATCCAGCTAATGACCTCTGTTACCCAGGGAGCCTCAATGACTATGAAGAACTGAAACACCTGTTGAGCAGAATAAATCATTTTGAGAAGATTCTTATCATC…
A/turkey/Spain/2996-43_22VIR8632-21/2022|2022-08-29|HA|EPI_ISL_15234361	A/turkey/Spain/2996-43_22VIR8632-21/2022	AB	Turkey	Domestic	Domestic_poultry	2022-08-29	Europe	Spain	Extremadura	EPI_ISL_15234361		ATGGAGAACATAGTACTTCTTCTTGCAATAGTTAGCCTTGTTAAAAGTGATCAGATTTGCATTGGTTACCATGCAAACAATTCGACAGAGAAGGTTGACACGATAATGGAAAAGAACGTCACTGTTACACATGCCCAAGACATACTGGAAAAAACACACAACGGGAAGCTCTGTGATTTAAATGGGGTGAAGCCTCTGATTTTGAAGGATTGTAGTGTAGCTGGATGGCTCCTCGGAAACCCAATGTGCGACGAATTCATCAGAGTGCCGGAATGGTCCTACATAGTGGAGCGGGCTAATCCAGCTAATGACCTCTGTTACCCAGGGAGCCTCAATGACTATGAAGAACTGAAACACCTGTTGAGCAGAATAAACCATTTTGAGAAGATTCTGATCATC…
A/turkey/Spain/2996-42_22VIR8632-22/2022|2022-08-29|HA|EPI_ISL_15234362	A/turkey/Spain/2996-42_22VIR8632-22/2022	AB	Turkey	Domestic	Domestic_poultry	2022-08-29	Europe	Spain	Extremadura	EPI_ISL_15234362		ATGGAGAACATAGTACTTCTTCTTGCAATAGTTAGCCTTGTTAAAAGTGATCAGATTTGCATTGGTTACCATGCAAACAATTCGACAGAGAAGGTTGACACGATAATGGAAAAGAACGTCACTGTTACACATGCCCAAGACATACTGGAAAAAACACACAACGGGAAGCTCTGTGATTTAAATGGGGTGAAGCCTCTGATTTTGAAGGATTGTAGTGTAGCTGGATGGCTCCTCGGAAACCCAATGTGCGACGAATTCATCAGAGTGCCGGAATGGTCCTACATAGTGGAGCGGGCTAATCCAGCTAATGACCTCTGTTACCCAGGGAGCCTCAATGACTATGAAGAACTGAAACACCTGTTGAGCAGAATAAACCATTTTGAGAAGATTCTGATCATC…
A/chicken/Spain/3135-41_22VIR10586-2/2022|2022-09-09|HA|EPI_ISL_15878544	A/chicken/Spain/3135-41_22VIR10586-2/2022	CE	Chicken	Domestic	Domestic_poultry	2022-09-09	Europe	Spain	Castilla_La_Mancha	EPI_ISL_15878544		ATGGAGAACATAGTACTTCTTCTTGCAATAGTTAGCCTTGTTAAAAGTGATCAGATTTGCATTGGTTACCATGCAAACAATTCGACAGAGAAGGTTGACACGATAATGGAAAAGAACGTCACTGTTACACATGCCCAAGACATACTGGAAAAAACACACAACGGGAAGCTCTGTGATTTAAATGGGGTGAAGCCTCTGATTTTGAAGGATTGTAGTGTAGCTGGATGGCTCCTCGGAAACCCAATGTGCGACGAATTCATCAGAGTGCCGGAATGGTCCTACATAGTGGAGCGGGCTAATCCAGCTAATGACCTCTGTTACCCAGGGAGCCTCAATGACTATGAAGAACTGAAACACCTGTTGAGCAGAATAAACCATTTTGAGAAGATTCTGATCATC…
A/chicken/Spain/3135-17_22VIR10586-1/2022|2022-09-09|HA|EPI_ISL_15878543	A/chicken/Spain/3135-17_22VIR10586-1/2022	CE	Chicken	Domestic	Domestic_poultry	2022-09-09	Europe	Spain	Castilla_La_Mancha	EPI_ISL_15878543		ATGGAGAACATAGTACTTCTTCTTGCAATAGTTAGCCTTGTTAAAAGTGATCAGATTTGCATTGGTTACCATGCAAACAATTCGACAGAGCAGGTTGACACGATAATGGAAAAGAACGTCACTGTTACACATGCCCAAGACATACTGGAAAAAACACACAACGGGAAGCTCTGTGATTTAAATGGGGTGAAGCCTCTGATTTTAAAGGATTGTAGTGTAGCTGGATGGCTCCTCGGAAACCCAATGTGCGACGAATTCATCAGAGTGCCGGAATGGTCCTACATAGTGGAGCGGGCTAATCCAGCTAATGACCTCTGTTACCCAGGGAGCCTCAATGACTATGAAGAACTGAAACACCTGTTGAGCAGAATAAATCATTTTGAGAAGATTCTTATCATC…
A/chicken/Spain/3232-37_22VIR10586-4/2022|2022-09-19|HA|EPI_ISL_15878546	A/chicken/Spain/3232-37_22VIR10586-4/2022	CE	Chicken	Domestic	Domestic_poultry	2022-09-19	Europe	Spain	Castilla_La_Mancha	EPI_ISL_15878546		ATGGAGAACATAGTACTTCTTCTTGCAATAGTTAGCCTTGTTAAAAGTGATCAGATTTGCATTGGTTACCATGCAAACAATTCGACAGAGAAGGTTGACACGATAATGGAAAAGAACGTCACTGTTACACATGCCCAAGACATACTGGAAAAAACACACAACGGGAAGCTCTGTGATTTAAATGGGGTGAAGCCTCTGATTTTGAAGGATTGTAGTGTAGCTGGATGGCTCCTCGGAAACCCAATGTGCGACGAATTCATCAGAGTGCCGGAATGGTCCTACATAGTGGAGCGGGCTAATCCAGCTAATGACCTCTGTTACCCAGGGAGCCTCAATGACTATGAAGAACTGAAACACCTGTTGAGCAGAATAAACCATTTTGAGAAGATTCTGATCATC…
A/chicken/Spain/3232-35_22VIR10586-3/2022|2022-09-19|HA|EPI_ISL_15878545	A/chicken/Spain/3232-35_22VIR10586-3/2022	CE	Chicken	Domestic	Domestic_poultry	2022-09-19	Europe	Spain	Castilla_La_Mancha	EPI_ISL_15878545		ATGGAGAACATAGTACTTCTTCTTGCAATAGTTAGCCTTGTTAAAAGTGATCAGATTTGCATTGGTTACCATGCAAACAATTCGACAGAGAAGGTTGACACGATAATGGAAAAGAACGTCACTGTTACACATGCCCAAGACATACTGGAAAAAACACACAACGGGAAGCTCTGTGATTTAAATGGGGTGAAGCCTCTGATTTTGAAGGATTGTAGTGTAGCTGGATGGCTCCTCGGAAACCCAATGTGCGACGAATTCATCAGAGTGCCGGAATGGTCCTACATAGTGGAGCGGGCTAATCCAGCTAATGACCTCTGTTACCCAGGGAGCCTCAATGACTATGAAGAACTGAAACACCTGTTGAGCAGAATAAACCATTTTGAGAAGATTCTGATCATC…
A/turkey/Spain/140-38_22VIR2142-19/2022|2022-01-15|HA|EPI_ISL_11259291	A/turkey/Spain/140-38_22VIR2142-19/2022	C	Turkey	Domestic	Domestic_turkey	2022-01-15	Europe	Spain	Castilla_Leon	EPI_ISL_11259291		ATGGAGAACATAGTACTTCTTCTTGCAATAGTTAGCCTTGTTAAAAGTGATCAGATTTGCATTGGTTACCATGCAAACAATTCGACAGAGAAGGTTGACACGATAATGGAAAAGAACGTCACTGTTACACATGCCCAAGACATACTGGAAAAAACACACAACGGGAAGCTCTGTGATTTAAATGGGGTGAAGCCTCTGATTTTGAAGGATTGTAGTGTAGCTGGATGGCTCCTCGGAAACCCAATGTGCGACGAATTCATCAGAGTGCCGGAATGGTCCTACATAGTGGAGCGGGCTAATCCAGCTAATGACCTCTGTTACCCAGGGAGCCTCAATGACTATGAAGAACTGAAACACCTGTTGAGCAGAATAAACCATTTTGAGAAGATTCTGATCATC…
A/turkey/Spain/455-96_22VIR2142-24/2022|2022-02-06|HA|EPI_ISL_11259297	A/turkey/Spain/455-96_22VIR2142-24/2022	AB	Turkey	Domestic	Domestic_turkey	2022-02-06	Europe	Spain	Andalusia	EPI_ISL_11259297		ATGGAGAACATAGTACTTCTTCTTGCAATAGTTAGCCTTGTTAAAAGTGATCAGATTTGCATTGGTTACCATGCAAACAATTCGACAGAGCAGGTTGACACGATAATGGAAAAGAACGTCACTGTTACACATGCCCAAGACATACTGGAAAAAACACACAACGGGAAGCTCTGTGATTTAAATGGGGTGAAGCCTCTGATTTTAAAGGATTGTAGTGTAGCTGGATGGCTCCTCGGAAACCCAATGTGTGACGAATTCATCAGAGTGCCGGAATGGTCCTACATAGTGGAGCGGGCTAATCCAGCTAATGACCTCTGTTACCCAGGGAGCCTCAATGACTATGAAGAACTGAAACACCTGTTGAGCAGAATAAATCATTTTGAGAAGATTCTGATCATC…
A/turkey/Spain/455-83_22VIR2142-23/2022|2022-02-06|HA|EPI_ISL_11259296	A/turkey/Spain/455-83_22VIR2142-23/2022	AB	Turkey	Domestic	Domestic_turkey	2022-02-06	Europe	Spain	Andalusia	EPI_ISL_11259296		ATGGAGAACATAGTACTTCTTCTTGCAATAGTTAGCCTTGTTAAAAGTGATCAGATTTGCATTGGTTACCATGCAAACAATTCGACAGAGAAGGTTGACACGATAATGGAAAAGAACGTCACTGTTACACATGCCCAAGACATACTGGAAAAAACACACAACGGGAAGCTCTGTGATTTAAATGGGGTGAAGCCTCTGATTTTGAAGGATTGTAGTGTAGCTGGATGGCTCCTCGGAAACCCAATGTGCGACGAATTCATCAGAGTGCCGGAATGGTCCTACATAGTGGAGCGGGCTAATCCAGCTAATGACCTCTGTTACCCAGGGAGCCTCAATGACTATGAAGAACTGAAACACCTGTTGAGCAGAATAAACCATTTTGAGAAGATTCTGATCATC…
A/turkey/Spain/490-22_22VIR2142-26/2022|2022-02-08|HA|EPI_ISL_11259299	A/turkey/Spain/490-22_22VIR2142-26/2022	AB	Turkey	Domestic	Domestic_turkey	2022-02-08	Europe	Spain	Andalusia	EPI_ISL_11259299		ATGGAGAACATAGTACTTCTTCTTGCAATAGTTAGCCTTGTTAAAAGTGATCAGATTTGCATTGGTTACCATGCAAACAATTCGACAGAGAAGGTTGACACGATAATGGAAAAGAACGTCACTGTTACACATGCCCAAGACATACTGGAAAAAACACACAACGGGAAGCTCTGTGATTTAAATGGGGTGAAGCCTCTGATTTTGAAGGATTGTAGTGTAGCTGGATGGCTCCTCGGAAACCCAATGTGCGACGAATTCATCAGAGTGCCGGAATGGTCCTACATAGTGGAGCGGGCTAATCCAGCTAATGACCTCTGTTACCCAGGGAGCCTCAATGACTATGAAGAACTGAAACACCTGTTGAGCAGAATAAACCATTTTGAGAAGATTCTGATCATC…
A/turkey/Spain/489-21_22VIR2142-25/2022|2022-02-08|HA|EPI_ISL_11259298	A/turkey/Spain/489-21_22VIR2142-25/2022	AB	Turkey	Domestic	Domestic_turkey	2022-02-08	Europe	Spain	Andalusia	EPI_ISL_11259298		ATGGAGAACATAGTACTTCTTCTTGCAATAGTTAGCCTTGTTAAAAGTGATCAGATTTGCATTGGTTACCATGCAAACAATTCGACAGAGAAGGTTGACACGATAATGGAAAAGAACGTCACTGTTACACATGCCCAAGACATACTGGAAAAAACACACAACGGGAAGCTCTGTGATTTAAATGGGGTGAAGCCTCTGATTTTGAAGGATTGTAGTGTAGCTGGATGGCTCCTCGGAAACCCAATGTGCGACGAATTCATCAGAGTGCCGGAATGGTCCTACATAGTGGAGCGGGCTAATCCAGCTAATGACCTCTGTTACCCAGGGAGCCTCAATGACTATGAAGAACTGAAACACCTGTTGAGCAGAATAAACCATTTTGAGAAGATTCTGATCATC…
A/turkey/Spain/490-24_22VIR2142-27/2022|2022-02-08|HA|EPI_ISL_11259300	A/turkey/Spain/490-24_22VIR2142-27/2022	AB	Turkey	Domestic	Domestic_turkey	2022-02-08	Europe	Spain	Andalusia	EPI_ISL_11259300		ATGGAGAACATAGTACTTCTTCTTGCAATAGTTAGCCTTGTTAAAAGTGATCAGATTTGCATTGGTTACCATGCAAACAATTCGACAGAGCAGGTTGACACGATAATGGAAAAGAACGTCACTGTTACACATGCCCAAGACATACTGGAAAAAACACACAACGGGAAGCTCTGTGATTTAAATGGGGTGAAGCCTCTGATTTTAAAGGATTGTAGTGTAGCTGGATGGCTCCTCGGAAACCCAATGTGCGACGAATTCATCAGAGTGCCGGAATGGTCCTACATAGTGGAGCGGGCTAATCCAGCTAATGACCTCTGTTACCCAGGGAGCCTCAATGACTATGAAGAACTGAAACACCTGTTGAGCAGAATAAATCATTTTGAGAAGATTCTTATCATC…
A/turkey/Spain/540-26_22VIR2142-28/2022|2022-02-09|HA|EPI_ISL_11259301	A/turkey/Spain/540-26_22VIR2142-28/2022	AB	Turkey	Domestic	Domestic_turkey	2022-02-09	Europe	Spain	Andalusia	EPI_ISL_11259301		ATGGAGAACATAGTACTTCTTCTTGCAATAGTTAGCCTTGTTAAAAGTGATCAGATTTGCATTGGTTACCATGCAAACAATTCGACAGAGAAGGTTGACACGATAATGGAAAAGAACGTCACTGTTACACATGCCCAAGACATACTGGAAAAAACACACAACGGGAAGCTCTGTGATTTAAATGGGGTGAAGCCTCTGATTTTGAAGGATTGTAGTGTAGCTGGATGGCTCCTCGGAAACCCAATGTGCGACGAATTCATCAGAGTGCCGGAATGGTCCTACATAGTGGAGCGGGCTAATCCAGCTAATGACCTCTGTTACCCAGGGAGCCTCAATGACTATGAAGAACTGAAACACCTGTTGAGCAGAATAAACCATTTTGAGAAGATTCTGATCATC…
A/turkey/Spain/586-4_22VIR2142-32/2022|2022-02-14|HA|EPI_ISL_11259306	A/turkey/Spain/586-4_22VIR2142-32/2022	AB	Turkey	Domestic	Domestic_turkey	2022-02-14	Europe	Spain	Andalusia	EPI_ISL_11259306		ATGGAGAACATAGTACTTCTTCTTGCAATAGTTAGCCTTGTTAAAAGTGATCAGATTTGCATTGGTTACCATGCAAACAATTCGACAGAGAAGGTTGACACGATAATGGAAAAGAACGTCACTGTTACACATGCCCAAGACATACTGGAAAAAACACACAACGGGAAGCTCTGTGATTTAAATGGGGTGAAGCCTCTGATTTTGAAGGATTGTAGTGTAGCTGGATGGCTCCTCGGAAACCCAATGTGCGACGAATTCATCAGAGTGCCGGAATGGTCCTACATAGTGGAGCGGGCTAATCCAGCTAATGACCTCTGTTACCCAGGGAGCCTCAATGACTATGAAGAACTGAAACACCTGTTGAGCAGAATAAACCATTTTGAGAAGATTCTGATCATC…
A/turkey/Spain/646-7_22VIR2142-37/2022|2022-02-15|HA|EPI_ISL_11259311	A/turkey/Spain/646-7_22VIR2142-37/2022	AB	Turkey	Domestic	Domestic_turkey	2022-02-15	Europe	Spain	Andalusia	EPI_ISL_11259311		ATGGAGAACATAGTACTTCTTCTTGCAATAGTTAGCCTTGTTAAAAGTGATCAGATTTGCATTGGTTACCATGCAAACAATTCGACAGAGAAGGTTGACACGATAATGGAAAAGAACGTCACTGTTACACATGCCCAAGACATACTGGAAAAAACACACAACGGGAAGCTCTGTGATTTAAATGGGGTGAAGCCTCTGATTTTGAAGGATTGTAGTGTAGCTGGATGGCTCCTCGGAAACCCAATGTGCGACGAATTCATCAGAGTGCCGGAATGGTCCTACATAGTGGAGCGGGCTAATCCAGCTAATGACCTCTGTTACCCAGGGAGCCTCAATGACTATGAAGAACTGAAACACCTGTTGAGCAGAATAAACCATTTTGAGAAGATTCTGATCATC…
A/turkey/Spain/645-1_22VIR2142-36/2022|2022-02-15|HA|EPI_ISL_11259310	A/turkey/Spain/645-1_22VIR2142-36/2022	AB	Turkey	Domestic	Domestic_turkey	2022-02-15	Europe	Spain	Andalusia	EPI_ISL_11259310		ATGGAGAACATAGTACTTCTTCTTGCAATAGTTAGCCTTGTTAAAAGTGATCAGATTTGCATTGGTTACCATGCAAACAATTCGACAGAGCAGGTTGACACGATAATGGAAAAGAACGTCACTGTTACACATGCCCAAGACATACTGGAAAAAACACACAACGGGAAGCTCTGTGATTTAAATGGGGTGAAGCCTCTGATTTTAAAGGATTGTAGTGTAGCTGGATGGCTCCTCGGAAACCCAATGTGCGACGAATTCATCAGAGTGCCGGAATGGTCCTACATAGTGGAGCGGGCTAATCCAGCTAATGACCTCTGTTACCCAGGGAGCCTCAATGACTATGAAGAACTGAAACACCTGTTGAGCAGAATAAATCATTTTGAGAAGATTCTTATCATC…
A/turkey/Spain/711-5_22VIR6312-23/2022|2022-02-21|HA|EPI_ISL_13990721	A/turkey/Spain/711-5_22VIR6312-23/2022	AB	Turkey	Domestic	Domestic_turkey	2022-02-21	Europe	Spain	Andalusia	EPI_ISL_13990721		ATGGAGAACATAGTACTTCTTCTTGCAATAGTTAGCCTTGTTAAAAGTGATCAGATTTGCATTGGTTACCATGCAAACAATTCGACAGAGMAGGTTGACACGATAATGGAAAAGAACGTCACTGTTACACATGCCCAAGACATACTGGAAAAAACACACAACGGGAAGCTCTGTGATTTAAATGGGGTGAAGCCTCTGATTTTRAAGGATTGTAGTGTAGCTGGATGGCTCCTCGGAAACCCAATGTGCGACGAATTCATCAGAGTGCCGGAATGGTCCTACATAGTGGAGCGGGCTAATCCAGCTAATGACCTCTGTTACCCAGGGAGCCTCAATGACTATGAAGAACTGAAACACCTGTTGAGCAGAATAAAYCATTTTGAGAAGATTCTKATCATC…
A/turkey/Spain/712-7_22VIR6312-24/2022|2022-02-21|HA|EPI_ISL_13990722	A/turkey/Spain/712-7_22VIR6312-24/2022	AB	Turkey	Domestic	Domestic_turkey	2022-02-21	Europe	Spain	Andalusia	EPI_ISL_13990722		ATGGAGAACATAGTACTTCTTCTTGCAATAGTTAGCCTTGTTAAAAGTGATCAGATTTGCATTGGTTACCATGCAAACAATTCGACAGAGAAGGTTGACACGATAATGGAAAAGAACGTCACTGTTACACATGCCCAAGACATACTGGAAAAAACACACAACGGGAAGCTCTGTGATTTAAATGGGGTGAAGCCTCTGATTTTGAAGGATTGTAGTGTAGCTGGATGGCTCCTCGGAAACCCAATGTGCGACGAATTCATCAGAGTGCCGGAATGGTCCTACATAGTGGAGCGGGCTAATCCAGCTAATGACCTCTGTTACCCAGGGAGCCTCAATGACTATGAAGAACTGAAACACCTGTTGAGCAGAATAAACCATTTTGAGAAGATTCTGATCATC…
A/turkey/Spain/801-6_22VIR6312-25/2022|2022-02-23|HA|EPI_ISL_13990723	A/turkey/Spain/801-6_22VIR6312-25/2022	AB	Turkey	Domestic	Domestic_turkey	2022-02-23	Europe	Spain	Andalusia	EPI_ISL_13990723		ATGGAGAACATAGTACTTCTTCTTGCAATAGTTAGCCTTGTTAAAAGTGACCAGATTTGCATTGGTTACCATGCAAACAATTCGACAGAGCAGGTTGACACGATAATGGAAAAGAACGTCACTGTTACACATGCCCAAGACATACTGGAAAAAACACACAACGGGAAGCTCTGTGATTTAAATGGGGTGAAGCCTCTGATTTTAAAGGATTGTAGTGTAGCTGGATGGCTCCTCGGAAACCCAATGTGCGACGAATTCATCAGAGTGCCGGAATGGTCCTACATAGTGGAGCGGGCTAATCCAGCTAATGACCTCTGTTACCCAGGGAGCCTCAATGACTATGAAGAACTGAAACACCTGTTGAGCAGAATAAATCATTTTGAGAAGATTCTGATCATC…
A/turkey/Spain/803-5_22VIR6312-27/2022|2022-02-26|HA|EPI_ISL_13990725	A/turkey/Spain/803-5_22VIR6312-27/2022	AB	Turkey	Domestic	Domestic_turkey	2022-02-26	Europe	Spain	Andalusia	EPI_ISL_13990725		ATGGAGAACATAGTACTTCTTCTTGCAATAGTTAGCCTTGTTAAAAGTGATCAGATTTGCATTGGTTACCATGCAAACAATTCGACAGAGAAGGTTGACACGATAATGGAAAAGAACGTCACTGTTACACATGCCCAAGACATACTGGAAAAAACACACAACGGGAAGCTCTGTGATTTAAATGGGGTGAAGCCTCTGATTTTGAAGGATTGTAGTGTAGCTGGATGGCTCCTCGGAAACCCAATGTGCGACGAATTCATCAGAGTGCCGGAATGGTCCTACATAGTGGAGCGGGCTAATCCAGCTAATGACCTCTGTTACCCAGGGAGCCTCAATGACTATGAAGAACTGAAACACCTGTTGAGCAGAATAAACCATTTTGAGAAGATTCTGATCATC…
A/turkey/Spain/802-7_22VIR6312-26/2022|2022-02-26|HA|EPI_ISL_13990724	A/turkey/Spain/802-7_22VIR6312-26/2022	AB	Turkey	Domestic	Domestic_turkey	2022-02-26	Europe	Spain	Andalusia	EPI_ISL_13990724		ATGGAGAACATAGTACTTCTTCTTGCAATAGTTAGCCTTGTTAAAAGTGATCAGATTTGCATTGGTTACCATGCAAACAATTCGACAGAGAAGGTTGACACGATAATGGAAAAGAACGTCACTGTTACACATGCCCAAGACATACTGGAAAAAACACACAACGGGAAGCTCTGTGATTTAAATGGGGTGAAGCCTCTGATTTTGAAGGATTGTAGTGTAGCTGGATGGCTCCTCGGAAACCCAATGTGCGACGAATTCATCAGAGTGCCGGAATGGTCCTACATAGTGGAGCGGGCTAATCCAGCTAATGACCTCTGTTACCCAGGGAGCCTCAATGACTATGAAGAACTGAAACACCTGTTGAGCAGAATAAACCATTTTGAGAAGATTCTGATCATC…
A/turkey/Spain/805-8_22VIR6312-28/2022|2022-02-26|HA|EPI_ISL_13990726	A/turkey/Spain/805-8_22VIR6312-28/2022	AB	Turkey	Domestic	Domestic_turkey	2022-02-26	Europe	Spain	Andalusia	EPI_ISL_13990726		ATGGAGAACATAGTACTTCTTCTTGCAATAGTTAGCCTTGTTAAAAGTGATCAGATTTGCATTGGTTACCATGCAAACAATTCGACAGAGAAGGTTGACACGATAATGGAAAAGAACGTCACTGTTACACATGCCCAAGACATACTGGAAAAAACACACAACGGGAAGCTCTGTGATTTAAATGGGGTGAAGCCTCTGATTTTGAAGGATTGTAGTGTAGCTGGATGGCTCCTCGGAAACCCAATGTGCGACGAATTCATCAGAGTGCCGGAATGGTCCTACATAGTGGAGCGGGCTAATCCAGCTAATGACCTCTGTTACCCAGGGAGCCTCAATGATTATGAAGAACTGAAACACCTGTTGAGCAGAATAAACCATTTTGAGAAGATTCTGATCATC…
A/turkey/Spain/830-5_22VIR6312-29/2022|2022-03-01|HA|EPI_ISL_13990727	A/turkey/Spain/830-5_22VIR6312-29/2022	AB	Turkey	Domestic	Domestic_turkey	2022-03-01	Europe	Spain	Andalusia	EPI_ISL_13990727		ATGGAGAACATAGTACTTCTTCTTGCAATAGTTAGCCTTGTTAAAAGTGATCAGATTTGCATTGGTTACCATGCAAACAATTCGACAGAGAAGGTTGACACGATAATGGAAAAGAACGTCACTGTTACACATGCCCAAGACATACTGGAAAAAACACACAACGGGAAGCTCTGTGATTTAAATGGGGTGAAGCCTCTGATTTTGAAGGATTGTAGTGTAGCTGGATGGCTCCTCGGAAACCCAATGTGCGACGAATTCATCAGAGTGCCGGAATGGTCCTACATAGTGGAGCGGGCTAATCCAGCTAATGACCTCTGTTACCCAGGGAGCCTCAATGACTATGAAGAACTGAAACACCTGTTGAGCAGAATAAACCATTTTGAGAAGATTCTGATCATC…
A/turkey/Spain/859-8_22VIR6312-30/2022|2022-03-02|HA|EPI_ISL_13990729	A/turkey/Spain/859-8_22VIR6312-30/2022	AB	Turkey	Domestic	Domestic_turkey	2022-03-02	Europe	Spain	Andalusia	EPI_ISL_13990729		ATGGAGAACATAGTACTTCTTCTTGCAATAGTTAGCCTTGTTAAAAGTGATCAGATTTGCATTGGTTACCATGCAAACAATTCGACAGAGCAGGTTGACACGATAATGGAAAAGAACGTCACTGTTACACATGCCCAAGACATACTGGAAAAAACACACAACGGGAAGCTCTGTGATTTAAATGGGGTGAAGCCTCTGATTTTAAAGGATTGTAGTGTAGCTGGATGGCTCCTCGGAAACCCAATGTGCGACGAATTCATCAGAGTGCCGGAATGGTCCTACATAGTGGAGCGGGCTAATCCAGCTAATGACCTCTGTTACCCAGGGAGCCTCAATGACTATGAAGAACTGAAACACCTGTTGAGCAGAATAAATCATTTTGAGAAGATTCTTATCATC…
A/turkey/Spain/2755-5_22VIR8632-1/2022|2022-08-04|HA|EPI_ISL_15234360	A/turkey/Spain/2755-5_22VIR8632-1/2022	AB	Turkey	Domestic	Domestic_turkey	2022-08-04	Europe	Spain	Andalusia	EPI_ISL_15234360		ATGGAGAACATAGTACTTCTTCTTGCAATAGTTAGCCTTGTTAAAAGTGATCAGATTTGCATTGGTTACCATGCAAACAATTCGACAGAGAAGGTTGACACGATAATGGAAAAGAACGTCACTGTTACACATGCCCAAGACATACTGGAAAAAACACACAACGGGAAGCTCTGTGATTTAAATGGGGTGAAGCCTCTGATTTTGAAGGATTGTAGTGTAGCTGGATGGCTCCTCGGAAACCCAATGTGCGACGAATTCATCAGAGTGCCGGAATGGTCCTACATAGTGGAGCGGGCTAATCCAGCTAATGACCTCTGTTACCCAGGGAGCCTCAATGACTATGAAGAACTGAAACACCTGTTGAGCAGAATAAACCATTTTGAGAAGATTCTGATCATC…
A/turkey/Spain/2755-6_22VIR8632-2/2022|2022-08-04|HA|EPI_ISL_15234363	A/turkey/Spain/2755-6_22VIR8632-2/2022	AB	Turkey	Domestic	Domestic_turkey	2022-08-04	Europe	Spain	Andalusia	EPI_ISL_15234363		ATGGAGAACATAGTACTTCTTCTTGCAATAGTTAGCCTTGTTAAAAGTGATCAGATTTGCATTGGTTACCATGCAAACAATTCGACAGAGCAGGTTGACACAATAATGGAAAAGAACGTCACTGTTACACATGCCCAAGACATACTGGAAAAAACACACAACGGGAAGCTCTGTGATTTAAATGGGGTAAAGCCTCTGATTTTAAAGGATTGTAGTGTAGCTGGATGGCTCCTCGGAAACCCAATGTGCGACGAATTCATCAGAGTGCCGGAATGGTCCTACATAGTGGAGCGGGCTAATCCAGCTAATGACCTCTGTTACCCAGGGAGCCTCAATGACTATGAAGAACTGAAACACCTGTTGAGCAGAATAAATCATTTTGAGAAGATTCTTATCATC…
A/Mink/Spain/3691-8_22VIR10586-10/2022|2022-10-18|HA|EPI_ISL_15878539	A/Mink/Spain/3691-8_22VIR10586-10/2022	BB	Mink	Domestic	Mink	2022-10-18	Europe	Spain	Galicia	EPI_ISL_15878539		ATGGAGAACATAGTACTTCTTCTTGCAATAGTTAGCCTTGTTAAAAGTGATCAGATTTGCATTGGTTACCATGCAAACAATTCGACAGAGAAGGTTGACACGATAATGGAAAAGAACGTCACTGTTACACATGCCCAAGACATACTGGAAAAAACACACAACGGGAAGCTCTGTGATTTAAATGGGGTKAAGCCTCTGATTTTGAAGGATTGTAGTGTAGCTGGATGGCTCCTCGGAAACCCAATGTGCGACGAATTCATCAGAGTGCCGGAATGGTCCTACATAGTGGAGCGGGCTAATCCAGCTAATGACCTCTGTTACCCAGGGAGCCTCAATGACTATGAAGAACTGAAACACCTGTTGAGCAGAATAAACCATTTTGAGAAGATTCTGATCATC…
A/Mink/Spain/3691-3_22VIR10586-9/2022|2022-10-18|HA|EPI_ISL_15878542	A/Mink/Spain/3691-3_22VIR10586-9/2022	BB	Mink	Domestic	Mink	2022-10-18	Europe	Spain	Galicia	EPI_ISL_15878542		ATGGAGAACATAGTACTTCTTCTTGCAATAGTTAGCCTTGTTAAAAGTGATCAGATTTGCATTGGTTACCATGCAAACAATTCGACAGAGAAGGTTGACACGATAATGGAAAAGAACGTCACTGTTACACATGCCCAAGACATACTGGAAAAAACACACAACGGGAAGCTCTGTGATTTAAATGGGGTGAAGCCTCTGATTTTGAAGGATTGTAGTGTAGCTGGATGGCTCCTCGGAAACCCAATGTGCGACGAATTCATCAGAGTGCCGGAATGGTCCTACATAGTGGAGCGGGCTAATCCAGCTAATGACCTCTGTTACCCAGGGAGCCTCAATGACTATGAAGAACTGAAACACCTGTTGAGCAGAATAAACCATTTTGAGAAGATTCTGATCATC…
A/Mink/Spain/3691-10_22VIR10586-11/2022|2022-10-18|HA|EPI_ISL_15878540	A/Mink/Spain/3691-10_22VIR10586-11/2022	BB	Mink	Domestic	Mink	2022-10-18	Europe	Spain	Galicia	EPI_ISL_15878540		ATGGAGAACATAGTACTTCTTCTTGCAATAGTTAGCCTTGTTAAAAGTGATCAGATTTGCATTGGTTACCATGCAAACAATTCGACAGAGAAGGTTGACACGATAATGGAAAAGAACGTCACTGTTACACATGCCCAAGACATACTGGAAAAAACACACAACGGGAAGCTCTGTGATTTAAATGGGGTGAAGCCTCTGATTTTGAAGGATTGTAGTGTAGCTGGATGGCTCCTCGGAAACCCAATGTGCGACGAATTCATCAGAGTGCCGGAATGGTCCTACATAGTGGAGCGGGCTAATCCAGCTAATGACCTCTGTTACCCAGGGAGCCTCAATGACTATGAAGAACTGAAACACCTGTTGAGCAGAATAAACCATTTTGAGAAGATTCTGATCATC…
A/Mink/Spain/3691-2_22VIR10586-8/2022|2022-10-18|HA|EPI_ISL_15878541	A/Mink/Spain/3691-2_22VIR10586-8/2022	BB	Mink	Domestic	Mink	2022-10-18	Europe	Spain	Galicia	EPI_ISL_15878541		ATGGAGAACATAGTACTTCTTCTTGCAATAGTTAGCCTTGTTAAAAGTGATCAGATTTGCATTGGTTACCATGCAAACAATTCGACAGAGAAGGTTGACACGATAATGGAAAAGAACGTCACTGTTACACATGCCCAAGACATACTGGAAAAAACACACAACGGGAAGCTCTGTGATTTAAATGGGGTGAAGCCTCTGATTTTGAAGGATTGTAGTGTAGCTGGATGGCTCCTCGGAAACCCAATGTGCGACGAATTCATCAGAGTGCCGGAATGGTCCTACATAGTGGAGCGGGCTAATCCAGCTAATGACCTCTGTTACCCAGGGAGCCTCAATGACTATGAAGAACTGAAACACCTGTTGAGCAGAATAAACCATTTTGAGAAGATTCTGATCATC…
A/mink/Spain/22VIR12774-14_3869-3/2022|2022-10-26|HA|EPI_ISL_16507096	A/mink/Spain/22VIR12774-14_3869-3/2022	BB	Mink	Domestic	Mink	2022-10-26	Europe	Spain	Galicia	EPI_ISL_16507096		ATGGAGAACATAGTACTTCTTCTTGCAATAGTTAGCCTTGTTAAAAGTGATCAGATTTGCATTGGTTACCATGCAAACAATTCGACAGAGCAGGTTGACACGATAATGGAAAAGAACGTCACTGTTACACATGCCCAAGACATACTGGAAAAAACACACAACGGGAAGCTCTGTGATTTAAATGGGGTGAAGCCTCTGATTTTAAAGGATTGTAGTGTAGCTGGATGGCTCCTCGGAAACCCAATGTGCGACGAATTCATCAGAGTGCCGGAATGGTCCTACATAGTGGAGCGGGCTAATCCAGCTAATGACCTCTGTTACCCAGGGAGCCTCAATGACTATGAAGAACTGAAACACCTGTTGAGCAGAATAAATCATTTTGAGAAGATTCTTATCATC…
A/mink/Spain/22VIR12774-13_3869-2/2022|2022-10-26|HA|EPI_ISL_16507095	A/mink/Spain/22VIR12774-13_3869-2/2022	BB	Mink	Domestic	Mink	2022-10-26	Europe	Spain	Galicia	EPI_ISL_16507095		ATGGAGAACATAGTACTTCTTCTTGCAATAGTTAGCCTTGTTAAAAGTGATCAGATTTGCATTGGTTACCATGCAAACAATTCGACAGAGAAGGTTGACACGATAATGGAAAAGAACGTCACTGTTACACATGCCCAAGACATACTGGAAAAAACACACAACGGGAAGCTCTGTGATTTAAATGGGGTGAAGCCTCTGATTTTGAAGGATTGTAGTGTAGCTGGATGGCTCCTCGGAAACCCAATGTGCGACGAATTCATCAGAGTGCCGGAATGGTCCTACATAGTGGAGCGGGCTAATCCAGCTAATGACCTCTGTTACCCAGGGAGCCTCAATGACTATGAAGAACTGAAACACCTGTTGAGCAGAATAAACCATTTTGAGAAGATTCTGATCATC…
A/swan/Spain/4087-1_22VIR2142-1/2021|2021-12-22|HA|EPI_ISL_11259292	A/swan/Spain/4087-1_22VIR2142-1/2021	C	swan	Wild	Wild_Ans	2021-12-22	Europe	Spain	Catalonia	EPI_ISL_11259292		ATGGAGAACATAGTACTTCTTCTTGCAATAGTTAGCCTTGTTAAAAGTGATCAGATTTGCATTGGTTACCATGCAAACAATTCGACAGAGAAGGTTGACACGATAATGGAAAAGAACGTCACTGTTACACATGCCCAAGACATACTGGAAAAAACACACAACGGGAAGCTCTGTGATTTAAATGGGGTGAAGCCTCTGATTTTGAAGGATTGTAGTGTAGCTGGATGGCTCCTCGGAAACCCAATGTGCGACGAATTCATCAGAGTGCCGGAATGGTCCTACATAGTGGAGCGGGCTAATCCAGCTAATGACCTCTGTTACCCAGGGAGCCTCAATGACTATGAAGAACTGAAACACCTGTTGAGCAGAATAAACCATTTTGAGAAGATTCTGATCATC…
A/duck/Spain/570-2_22VIR2142-40/2022|2022-01-01|HA|EPI_ISL_11259314	A/duck/Spain/570-2_22VIR2142-40/2022	AB	Duck	Wild	Wild_Ans	2022-01-01	Europe	Spain	Madrid	EPI_ISL_11259314		ATGGAGAACATAGTACTTCTTCTTGCAATAGTTAGCCTTGTTAAAAGTGATCAGATTTGCATTGGTTACCATGCAAACAATTCGACAGAGCAGGTTGACACGATAATGGAAAAGAACGTCACTGTTACACATGCCCAAGACATACTGGAAAAAACACACAACGGGAAGCTCTGTGATTTAAATGGGGTGAAGCCTCTGATTTTAAAGGATTGTAGTGTAGCTGGATGGCTCCTCGGAAACCCAATGTGCGACGAATTCATCAGAGTGCCGGAATGGTCCTACATAGTGGAGCGGGCTAATCCAGCTAATGACCTCTGTTACCCAGGGAGCCTCAATGACTATGAAGAACTGAAACACCTGTTGAGCAGAATAAATCATTTTGAGAAGATTCTTATCATC…
A/goose/Spain/65-3_22VIR2142-2/2022|2022-01-07|HA|EPI_ISL_11259303	A/goose/Spain/65-3_22VIR2142-2/2022	AB	Goose	Wild	Wild_Ans	2022-01-07	Europe	Spain	Castilla_Leon	EPI_ISL_11259303		ATGGAGAACATAGTACTTCTTCTTGCAATAGTTAGCCTTGTTAAAAGTGATCAGATTTGCATTGGTTACCATGCAAACAATTCGACAGAGCAGGTTGACACGATAATGGAAAAGAACGTCACTGTTACACATGCCCAAGACATACTGGAAAAAACACACAACGGGAAGCTCTGTGATTTAAATGGGGTGAAGCCTCTGATTTTAAAGGATTGTAGTGTAGCTGGATGGCTCCTCGGAAACCCAATGTGCGACGAATTCATCAGAGTGCCGGAATGGTCCTACATAGTGGAGCGGGCTAATCCAGCTAATGACCTCTGTTACCCAGGGAGCCTCAATGAYTATGAAGAACTGAAACACCTGTTGAGCAGAATAAATCATTTTGAGAAGATTCTTATCATC…
A/goose/Spain/88-3_22VIR2142-4/2022|2022-01-10|HA|EPI_ISL_11259315	A/goose/Spain/88-3_22VIR2142-4/2022	AB	Goose	Wild	Wild_Ans	2022-01-10	Europe	Spain	Castilla_Leon	EPI_ISL_11259315		ATGGAGAACATAGTACTTCTTCTTGCAATAGTTAGCCTTGTTAAAAGTGATCAGATTTGCATTGGTTACCATGCAAACAATTCGACAGAGCAGGTTGACACGATAATGGAAAAGAACGTCACTGTTACACATGCCCAAGACATACTGGAAAAAACACACAACGGGAAGCTCTGTGATTTAAATGGGGTGAAGCCTCTGATTTTAAAGGATTGTAGTGTAGCTGGATGGCTCCTCGGAAACCCAATGTGCGACGAATTCATCAGAGTGCCGGAATGGTCCTACATAGTGGAGCGGGCTAATCCAGCTAATGACCTCTGTTACCCAGGGAGCCTCAATGACTATGAAGAACTGAAACACCTGTTGAGCAGAATAAATCATTTTGAGAAGATTCTTATCATC…
A/goose/Spain/141-9_22VIR2142-6/2022|2022-01-14|HA|EPI_ISL_11259316	A/goose/Spain/141-9_22VIR2142-6/2022	AB	Goose	Wild	Wild_Ans	2022-01-14	Europe	Spain	Castilla_Leon	EPI_ISL_11259316		ATGGAGAACATAGTACTTCTTCTTGCAATAGTTAGCCTTGTTAAAAGTGATCAGATTTGCATTGGTTACCATGCAAACAATTCGACAGAGCAGGTTGACACGATAATGGAAAAGAACGTCACTGTTACACATGCCCAAGACATACTGGAAAAAACACACAACGGGAAGCTCTGTGATTTAAATGGGGTGAAGCCTCTGATTTTAAAGGATTGTAGTGTAGCTGGATGGCTCCTCGGAAACCCAATGTGCGACGAATTCATCAGAGTGCCGGAATGGTCCTACATAGTGGAGCGGGCTAATCCAGCTAATGACCTCTGTTACCCAGGGAGCCTCAATGACTATGAAGAACTGAAACACCTGTTGAGCAGAATAAATCATTTTGAGAAGATTCTTATCATC…
A/goose/Spain/239-1_22VIR2142-8/2022|2022-01-22|HA|EPI_ISL_11259318	A/goose/Spain/239-1_22VIR2142-8/2022	AB	Goose	Wild	Wild_Ans	2022-01-22	Europe	Spain	Castilla_Leon	EPI_ISL_11259318		ATGGAGAACATAGTACTTCTTCTTGCAATAGTTAGCCTTGTTAAAAGTGATCAGATTTGCATTGGTTACCATGCAAACAATTCGACAGAGCAGGTTGACACGATAATGGAAAAGAACGTCACTGTTACACATGCCCAAGACATACTGGAAAAAACACACAACGGGAAGCTCTGTGATTTAAATGGGGTGAAGCCTCTGATTTTAAAGGATTGTAGTGTAGCTGGATGGCTCCTCGGAAACCCAATGTGCGACGAATTCATCAGAGTGCCGGAATGGTCCTACATAGTGGAGCGGGCTATTCCAGCTAATGACCTCTGTTACCCAGGGAGCCTCAATGACTATGAAGAACTGAAACACCTGTTGAGCAGAATAAATCATTTTGAGAAGATTCTTATCATC…
A/goose/Spain/294-2_22VIR2142-9/2022|2022-01-26|HA|EPI_ISL_11259319	A/goose/Spain/294-2_22VIR2142-9/2022	AB	Goose	Wild	Wild_Ans	2022-01-26	Europe	Spain	Castilla_Leon	EPI_ISL_11259319		ATGGAGAACATAGTACTTCTTCTTGCAATAGTTAGCCTTGTTAAAAGTGATCAGATTTGCATTGGTTACCATGCAAACAATTCGACAGAGCAGGTTGACACGATAATGGAAAAGAACGTCACTGTTACACATGCCCAAGACATACTGGAAAAAACACACAACGGGAAGCTCTGTGATTTAAATGGGGTGAAGCCTCTGATTTTAAAGGATTGTAGTGTAGCTGGATGGCTCCTCGGAAACCCAATGTGCGACGAATTCATCAGAGTGCCGGAATGGTCCTACATAGTGGAGCGGGCTATTCCAGCTAATGACCTCTGTTACCCAGGGAACCTCAATGACTATGAAGAACTGAAACACCTGTTGAGCAGAATAAATCATTTTGAGAAGATTCTTATCATC…
A/goose/Spain/512-2_22VIR2142-13/2022|2022-02-04|HA|EPI_ISL_11259286	A/goose/Spain/512-2_22VIR2142-13/2022	AB	Goose	Wild	Wild_Ans	2022-02-04	Europe	Spain	Castilla_Leon	EPI_ISL_11259286		ATGGAGAACATAGTACTTCTTCTTGCAATAGTTAGCCTTGTTAAAAGTGATCAGATTTGCATTGGTTACCATGCAAACAATTCGACAGAGCAGGTTGACACGATAATGGAAAAGAACGTCACTGTTACACATGCCCAAGACATACTGGAAAAAACACACAACGGGAAGCTCTGTGATTTAAATGGGGTGAAGCCTCTGATTTTAAAGGATTGTAGTGTAGCTGGATGGCTCCTCGGAAACCCAATGTGCGACGAATTCATCAGAGTGCCGGAATGGTCCTACATAGTGGAGCGAGCTAATCCAGCTAATGACCTCTGTTACCCAGGGAGCCTCAATGACTATGAAGAACTGAAACACCTGTTGAGCAGAATAAATCATTTTGAGAAGATTCTTATCATC…
A/Anser_anser/Spain/638-6_22VIR6312-39/2022|2022-02-13|HA|EPI_ISL_13990737	A/Anser_anser/Spain/638-6_22VIR6312-39/2022	AB	Goose	Wild	Wild_Ans	2022-02-13	Europe	Spain	Castilla_Leon	EPI_ISL_13990737		ATGGAGAACATAGTACTTCTTCTTGCAATAGTTAGCCTTGTTAAAAGTGATCAGATTTGCATTGGTTACCATGCAAACAATTCGACAGAGCAGGTTGACACGATAATGGAAAAGAACGTCACTGTTACACATGCCCAAGACATACTGGAAAAAACACACAACGGGAAGCTCTGTGATTTAAATGGGGTGAAGCCTCTGATTTTAAAGGATTGTAGTGTAGCTGGATGGCTCCTCGGAAACCCAATGTGCGACGAATTCATCAGAGTGCCGGAATGGTCCTACATAGTGGAGCGGGCTAATCCAGCTAATGACCTCTGTTACCCAGGGAGCCTCAATGACTATGAAGAACTGAAACACCTGTTGAGCAGAATAAATCATTTTGAGAAGATTCTTATAATC…
A/Anser_anser/Spain/810-6_22VIR8632-16/2022|2022-02-23|HA|EPI_ISL_15234359	A/Anser_anser/Spain/810-6_22VIR8632-16/2022	C	Goose	Wild	Wild_Ans	2022-02-23	Europe	Spain	Madrid	EPI_ISL_15234359		ATGGAGAACATAGTACTTCTTCTTGCAATAGTTAGCCTTGTTAAAAGTGATCAGATTTGCATTGGTTACCATGCAAACAATTCGACAGAGCAGGTTGACACGATAATGGAAAAGAACGTCACTGTTACACATGCCCAAGACATACTGGAAAAAACACACAACGGGAAGCTCTGTGATTTAAATGGGGTGAAGCCTCTGATTTTAAAGGATTGTAGTGTAGCTGGATGGCTCCTCGGAAACCCAATGTGCGACGAATTCATCAGAGTGCCGGAATGGTCCTACATAGTGGAGCGAGCTAATCCAGCTAATGACCTCTGTTACCCAGGGAGCCTCAATGACTATGAAGAACTGAAACACCTGTTGAGCAGAATAAATCATTTTGAGAAGATTCTTATCATC…
A/Anser_anser/Spain/863-2_22VIR6312-6/2022|2022-03-02|HA|EPI_ISL_13990744	A/Anser_anser/Spain/863-2_22VIR6312-6/2022	AB	Goose	Wild	Wild_Ans	2022-03-02	Europe	Spain	Extremadura	EPI_ISL_13990744		ATGGAGAACATAGTACTTCTTCTTGCAATAGTTAGCCTTGTTAAAAGTGATCAGATTTGCATTGGTTACCATGCAAACAATTCGACAGAGCAGGTTGACACGATAATGGAAAAGAACGTCACTGTTACACATGCCCAAGACATACTGGAAAAAACACACAACGGGAAGCTCTGTGATTTAAATGGGGTGAAGCCTCTGATTTTAAAGGATTGTAGTGTAGCTGGATGGCTCCTCGGAAACCCAATGTGCGACGAATTCATCAGAGTGCCGGAATGGTCCTACATAGTGGAGCGGGCTAATCCAGCTAATGACCTCTGTTACCCAGGGAGCCTCAATGACTATGAAGAACTGAAACACCTGTTGAGCAGAATAAATCATTTTGAGAAGATTCTTATCATC…
A/Anser_anser/Spain/1035-5_22VIR6312-8/2022|2022-03-14|HA|EPI_ISL_13990746	A/Anser_anser/Spain/1035-5_22VIR6312-8/2022	AB	Goose	Wild	Wild_Ans	2022-03-14	Europe	Spain	Extremadura	EPI_ISL_13990746		ATGGAGAACATAGTACTTCTTCTTGCAATAGTTAGCCTTGTTAAAAGTGATCAGATTTGCATTGGTTACCATGCAAACAATTCGACAGAGCAGGTTGACACGATAATGGAAAAGAACGTCACTGTTACACATGCCCAAGACATACTGGAAAAAACACACAACGGGAAGCTCTGTGATTTAAATGGGGTAAAGCCTCTGATTTTAAAGGATTGTAGTGTAGCTGGATGGCTCCTCGGAAACCCAATGTGCGACGAATTCATCAGAGTGCCGGAATGGTCCTACATAGTGGAGCGGGCTAATCCAGCTAATGACCTCTGTTACCCAGGGAGCCTCAATGACTATGAAGAACTGAAACACCTGTTGAGCAGAATAAATCATTTTGAGAAGATTCTTATCATC…
A/Anser_anser/Spain/1124-65_22VIR6312-9/2022|2022-03-18|HA|EPI_ISL_13990747	A/Anser_anser/Spain/1124-65_22VIR6312-9/2022	AB	Goose	Wild	Wild_Ans	2022-03-18	Europe	Spain	Madrid	EPI_ISL_13990747		ATGGAGAACATAGTACTTCTTCTTGCAATAGTTAGCCTTGTTAAAAGTGATCAGATTTGCATTGGTTACCATGCAAACAATTCGACAGAGCAGGTTGACACGATAATGGAAAAGAACGTCACTGTTACACATGCCCAAGACATACTGGAAAAAACACACAACGGGAAGCTCTGTGATTTAAATGGGGTGAAGCCTCTGATTTTAAAGGATTGTAGTGTAGCTGGATGGCTCCTCGGAAACCCAATGTGCGACGAATTCATCAGAGTGCCGGAATGGTCCTACATAGTGGAGCGGGCTATTCCAGCTAATGACCTCTGTTACCCAGGGAGCCTCAATGACTATGAAGAACTGAAACACCTGTTGAGCAGAATAAATCATTTTGAGAAGATTCTTATCATC…
A/Anser_anser/Spain/1277-10_22VIR6312-10/2022|2022-03-26|HA|EPI_ISL_13990713	A/Anser_anser/Spain/1277-10_22VIR6312-10/2022	AB	Goose	Wild	Wild_Ans	2022-03-26	Europe	Spain	Castilla_Leon	EPI_ISL_13990713		ATGGAGAACATAGTACTTCTTCTTGCAATAGTTAGCCTTGTTAAAAGTGATCAGATTTGCATTGGTTACCATGCAAACAATTCGACAGAGCAGGTTGACACGATAATGGAAAAGAACGTCACTGTTACACATGCCCAAGACATACTGGAAAAAACACACAACGGGAAGCTCTGTGATTTAAATGGGGTGAAGCCTCTGATTTTAAAGGATTGTAGTGTAGCTGGATGGCTCCTCGGAAACCCAATGTGCGACGAATTCATCAGAGTGCCGGAATGGTCCTACATAGTGGAGCGGGCTATTCCAGCTAATGACCTCTGTTACCCAGGGAGCCTCAATGACTATGAAGAACTGAAACACCTGTTGAGCAGAATAAATCATTTTGAGAAGATTCTTATCATC…
A/wild_bird/Spain/1302-1_22VIR6312-11/2022|2022-03-30|HA|EPI_ISL_13990714	A/wild_bird/Spain/1302-1_22VIR6312-11/2022	AB	wild_bird	Wild	Wild_Ans	2022-03-30	Europe	Spain	Madrid	EPI_ISL_13990714		ATGGAGAACATAGTACTTCTTCTTGCAATAGTTAGCCTTGTTAAAAGTGATCAGATTTGCATTGGTTACCATGCAAACAATTCGACAGAGCAGGTTGACACGATAATGGAAAAGAACGTCACTGTTACACATGCCCAAGACATACTGGAAAAAACACACAACGGGAAGCTCTGTGATTTAAATGGGGTGAAGCCTCTGATTTTAAAGGATTGTAGTGTAGCTGGATGGCTCCTCGGAAACCCAATGTGCGACGAATTCATCAGAGTGCCGGAATGGTCCTACATAGTGGAGCGAGCTAATCCAGCTAATGACCTCTGTTACCCAGGGAGCCTCAATGACTATGAAGAACTGAAACACCTGTTGAGCAGAATAAATCATTTTGAGAAGATTCTTATCATC…
A/Cygnus_olor/Spain/1675-1_22VIR6312-14/2022|2022-04-26|HA|EPI_ISL_13990715	A/Cygnus_olor/Spain/1675-1_22VIR6312-14/2022	AB	swan	Wild	Wild_Ans	2022-04-26	Europe	Spain	Madrid	EPI_ISL_13990715		ATGGAGAACATAGTACTTCTTCTTGCAATAGTTAGCCTTGTTAAAAGTGATCAGATTTGCATTGGTTACCATGCAAACAATTCGACAGAGCAGGTTGACACGATAATGGAAAAGAACGTCACTGTTACACATGCCCAAGACATACTGGAAAAAACACACAACGGGAAGCTCTGTGATTTAAATGGGGTGAAGCCTCTGATTTTAAAGGATTGTAGTGTAGCTGGATGGCTCCTCGGAAACCCAATGTGCGACGAATTCATCAGAGTGCCGGAATGGTCCTACATAGTGGAGCGGGCTAATCCAGCTAATGACCTCTGTTACCCAGGGAGCCTCAATGACTATGAAGAACTGAAACACCTGTTGAGCAGAATAAATCATTTTGAGAAGATTCTTATCATC…
A/Anser_anser/Spain/2010-3_22VIR6312-21/2022|2022-06-02|HA|EPI_ISL_13990720	A/Anser_anser/Spain/2010-3_22VIR6312-21/2022	AB	Goose	Wild	Wild_Ans	2022-06-02	Europe	Spain	Madrid	EPI_ISL_13990720		ATGGAGAACATAGTACTTCTTCTTGCAATAGTTAGCATTGTTAAGAGTGATCAGATTTGCATTGGTTACCATGCAAATAATTCGACAGAGCAGGTTGACACGATAATGGAAAAGAACGTCACTGTTACACATGCCCAAGACATACTGGAAAAAACACACAACGGGAAGCTCTGTGATTTAAATGGGGTGAAGCCTCTGATTTTAAAGGATTGTAGTGTAGCTGGATGGCTCCTCGGAAACCCAATGTGCGACGAATTCATCAGAGTGCCGGAGTGGTCCTACATAGTGGAGAGGGCTAATCCAGCTAATGACCTCTGTTACCCAGGGAGCCTCAATGACTATGAAGAACTGAAACACCTGTTGAGCAGAATAAATCATTTTGAGAAGATTCTTATCATC…
A/Anser_anser/Spain/2636-3_22VIR8632-11/2022|2022-06-29|HA|EPI_ISL_15234356	A/Anser_anser/Spain/2636-3_22VIR8632-11/2022	AB	Goose	Wild	Wild_Ans	2022-06-29	Europe	Spain	Andalusia	EPI_ISL_15234356		ATGGAGAACATAGTACTTCTTCTTGCAATAGTTAGCCTTGTTAAAAGTGATCAGATTTGCATTGGTTACCATGCAAACAATTCGACAGAGCAGGTTGACACGATAATGGAAAAGAACGTCACTGTTACACATGCCCAAGACATACTGGAAAAAACACACAACGGGAAGCTCTGTGATTTAAATGGGGTAAAGCCTCTGATTTTAAAGGATTGTAGTGTAGCTGGATGGCTCCTCGGAAACCCAATGTGCGACGAATTCATCAGAGTGCCGGAATGGTCCTACATAGTGGAGCGGGCTAATCCAGCTAATGACCTCTGTTACCCAGGGAGCCTCAATGACTATGAAGAACTGAAACACCTGTTGAGCAGAATAAATCATTTTGAGAAGATTCTTATCATC…
A/Anser_anser/Spain/2753-3_22VIR8632-12/2022|2022-08-03|HA|EPI_ISL_15234357	A/Anser_anser/Spain/2753-3_22VIR8632-12/2022	AB	Goose	Wild	Wild_Ans	2022-08-03	Europe	Spain	Extremadura	EPI_ISL_15234357		ATGGAGAACATAGTACTTCTTCTTGCAATAGTTAGCCTTGTTAAAAGTGATCAGATTTGCATTGGTTACCATGCAAACAATTCGACAGAGCAGGTTGACACGATAATGGAAAAGAACGTCACTGTTACACATGCCCAAGACATACTGGAAAAAACACACAACGGGAAGCTCTGTGATTTAAATGGGGTAAAGCCTCTGATTTTAAAGGATTGTAGTGTAGCTGGATGGCTCCTCGGAAACCCAATGTGCGACGAATTCATCAGAGTGCCGGAATGGTCCTACATAGTGGAGCGGGCTAATCCAGCTAATGACCTCTGTTACCCAGGGAGCCTCAATGACTATGAAGAACTGAAACACCTGTTGAGCAGAATAAATCATTTTGAGAAGATTCTTATCATC…
A/Anser_anser/Spain/2825-1_22VIR8632-13/2022|2022-08-10|HA|EPI_ISL_15234358	A/Anser_anser/Spain/2825-1_22VIR8632-13/2022	AB	Goose	Wild	Wild_Ans	2022-08-10	Europe	Spain	Extremadura	EPI_ISL_15234358		ATGGAGAACATAGTACTTCTTCTTGCAATAGTTAGCCTTGTTAAAAGTGATCAGATTTGCATTGGTTACCATGCAAACAATTCGACAGAGCAGGTTGACACGATAATGGAAAAGAACGTCACTGTTACACATGCCCAAGACATACTGGAAAAAACACACAACGGGAAGCTCTGTGATTTAAATGGGGTAAAGCCTCTGATTTTAAAGGATTGTAGTGTAGCTGGATGGCTCCTCGGAAACCCAATGTGCGACGAATTCATCAGAGTGCCGGAATGGTCCTACATAGTGGAGCGGGCTAATCCAGCTAATGACCTCTGTTACCCAGGGAGCCTCAATGACTATGAAGAACTGAAACACCTGTTGAGCAGAATAAATCATTTTGAGAAGATTCTTATCATC…
A/wild_goose/Spain/22VIR12774-16_3024-6/2022|2022-08-29|HA|EPI_ISL_16507098	A/wild_goose/Spain/22VIR12774-16_3024-6/2022	AB	Goose	Wild	Wild_Ans	2022-08-29	Europe	Spain	Madrid	EPI_ISL_16507098		ATGGAGAACATAGTACTTCTTCTTGCAATAGTTAGCCTTGTTAAAAGTGATCAGATTTGCATTGGTTACCATGCAAACAATTCGACAGAGCAGGTTGACACGATAATGGAAAAGAACGTCACTGTTACACATGCCCAAGACATACTGGAAAAAACACACAACGGGAAGCTCTGTGATTTAAATGGGGTAAAGCCTCTGATTTTAAAGGATTGTAGTGTAGCTGGATGGCTCCTCGGAAACCCAATGTGCGACGAATTCATCAGAGTGCCGGAATGGTCCTACATAGTGGAGCGGGCTAATCCAGCTAATGACCTCTGTTACCCAGGGAGCCTCAATGACTATGAAGAACTGAAACATCTGTTGAGCAGAATAAATCATTTTGAGAAGATTCTTATCATC…
A/wild_goose/Spain/22VIR12774-21_3814-3/2022|2022-10-17|HA|EPI_ISL_16507104	A/wild_goose/Spain/22VIR12774-21_3814-3/2022	AB	Goose	Wild	Wild_Ans	2022-10-17	Europe	Spain	Castilla_Leon	EPI_ISL_16507104		ATGGAGAACATAGTACTTCTTCTTGCAATAGTTAGCCTTGTTAAAAGTGATCAGATTTGCATTGGTTACCATGCAAACAATTCGACAGAGCAGGTTGACACGATAATGGAAAAGAACGTCACTGTTACACATGCCCAAGACATACTGGAAAAAACACACAACGGGAAGCTCTGTGATTTAAATGGGGTAAAGCCTCTGATTTTAAAGGATTGTAGTGTAGCTGGATGGCTCCTCGGAAACCCAATGTGCGACGAATTCATCAGAGTGCCGGAATGGTCCTACATAGTGGAGCGGGCTAATCCAGCTAATGACCTCTGTTACCCAGGGAGCCTCAATGACTATGAAGAACTGAAACACCTGTTGAGCAGAATAAATCATTTTGAGAAGATTCTTATCATC…
A/Anser_anser/Spain/22VIR12774-41_3803-4/2022|2022-10-18|HA|EPI_ISL_16524593	A/Anser_anser/Spain/22VIR12774-41_3803-4/2022	AB	Goose	Wild	Wild_Ans	2022-10-18	Europe	Spain	Basque_Country	EPI_ISL_16524593		ATGGAGAACATAGTACTTCTTCTTGCAATAGTTAGCCTTGTTAAAAGTGATCAGATTTGCATTGGTTACCATGCAAACAATTCGACAGAGCAGGTTGACACGATAATGGAAAAGAACGTCACTGTTACACATGCCCAAGACATACTGGAAAAAACACACAACGGGAAGCTCTGTGATTTAAATGGGGTAAAGCCTCTGATTTTAAAGGATTGTAGTGTAGCTGGATGGCTCCTCGGAAACCCAATGTGCGACGAATTCATCAGAGTGCCGGAATGGTCCTACATAGTGGAGCGGGCTAATCCAGCTAATGACCTCTGTTACCCAGGGAGACTCAATGACTATGAAGAACTGAAACACCTGTTGAGCAGAATAAATCATTTTGAGAAGATTCTTATCATC…
A/wild_goose/Spain/22VIR12774-43_4213-1/2022|2022-11-08|HA|EPI_ISL_16524594	A/wild_goose/Spain/22VIR12774-43_4213-1/2022	AB	Goose	Wild	Wild_Ans	2022-11-08	Europe	Spain	Basque_Country	EPI_ISL_16524594		ATGGAGAACATAGTACTTCTTCTTGCAATAGTTAGCCTTGTTAGAAGTGATCAGATTTGCATTGGTTACCATGCAAACAATTCGACAGAGCAGATTGACACGATAATGGAAAAGAACGTCACTGTTACACATGCCCAAGACATACTGGAAAAAACACACAACGGGAAGCTCTGTGATTTAAATGGGGTGAAGCCTCTGATTTTAAAGGATTGTAGTGTAGCTGGATGGCTCCTCGGAAACCCAATGTGCGACGAATTCATCAGAGTGCCGGAATGGTCCTACATAGTGGAGCGGGCTAATCCAGCCAATGACCTCTGTTACCCAGGGAGCCTCAATGACTATGAAGAACTGAAACACCTGTTGAGCAGAATAAATCATTTTGAGAAGATTCTGATCATC…
A/swan/Spain/22VIR12774-45_4382-2/2022|2022-11-21|HA|EPI_ISL_16524595	A/swan/Spain/22VIR12774-45_4382-2/2022	AB	swan	Wild	Wild_Ans	2022-11-21	Europe	Spain	Aragon	EPI_ISL_16524595		ATGGAGAACATAGTACTTCTTCTTGCAATAGTTAGCCTTGTTAAAAGTGATCAGATTTGCATTGGTTACCATGCAAACAATTCGACAGAGCAGGTTGACACGATAATGGAAAAGAACGTCACTGTTACACATGCCCAAGACATACTGGAAAAAACACACAACGGGAAGCTCTGTGATTTAAATGGGGTAAAGCCTCTGATTTTAAAGGATTGTAGTGTAGCTGGATGGCTCCTCGGAAACCCAATGTGCGACGAATTCATCAGAGTGCCGGAATGGTCCTACATAGTGGAGCGGGCTAATCCAGCTAATGACCTATGTTACCCAGGGAGCCTCAATGACTATGAAGAACTGAAACACCTGTTGAGCAGAATAAATCATTTTGAGAAGATTCTTATCATC…
A/goose/Spain/4727-22_23VIR1687-1/2022|2022-12-14|HA|EPI_ISL_17679802	A/goose/Spain/4727-22_23VIR1687-1/2022	C	Goose	Wild	Wild_Ans	2022-12-14	Europe	Spain	Castilla_Leon	EPI_ISL_17679802		ATGGAGAACATAGTACTTCTTCTTGCAATAGTTAGCCTTGTTAAAAGTGATCAGATTTGCATTGGTTACCATGCAAACAATTCGACAGAGCAGGTTGACACGATAATGGAAAAGAACGTCACTGTTACACATGCCCAAGACATACTGGAAAAAACACACAACGGGAAGCTCTGTGATTTAAATGGGGTGAAGCCTCTGATTTTAAAGGATTGTAGTGTAGCTGGATGGCTCCTCGGAAACCCAATGTGCGACGAATTCATCAGAGTGCCGGAATGGTCCTACATAGTGGAGCGGGCTAATCCAGCTAATGACCTCTGTTACCCAGGGAGCCTCAATGACTATGAAGAACTGAAACACCTGTTGAGCAGAATAAATCAYTTTGAGAAGATTCTTATCATC…
A/barnacle_goose/Spain/4740-5_23VIR1687-3/2022|2022-12-15|HA|EPI_ISL_17679808	A/barnacle_goose/Spain/4740-5_23VIR1687-3/2022	C	Goose	Wild	Wild_Ans	2022-12-15	Europe	Spain	Cantabria	EPI_ISL_17679808		ATGGAGAACATAGTACTTCTTCTTGCAATAGTTAGCCTTGTTAAAAGTGATCAGATTTGCATTGGTTACCATGCAAACAATTCGACAGAGCAGGTTGACACGATAATGGAAAAGAACGTCACAGTTACACATGCCCAARACATACTGGAAAAAACACACAACGGGAAGCTCTGTGATTTAAATGGGGTAAAGCCTCTGATTTTAAAGGATTGTAGTGTAGCTGGATGGCTCCTCGGAAACCCAATGTGCGACGAATTCATCAGAGTGCCGGAATGGTCCTACATAGTGGAGCGGGCTAATCCAGCTAATGACCTCTGTTACCCAGGGAGCCTCAATGACTATGAAGAACTGAAACACCTGTTGAGCAGAATAAATCATTTTGAGAAGATTCTTATCATC…
A/gray_heron/Spain/88-2_22VIR2142-3/2022|2022-01-11|HA|EPI_ISL_11259313	A/gray_heron/Spain/88-2_22VIR2142-3/2022	AB	Grey heron	Wild	Wild_non-Ans	2022-01-11	Europe	Spain	Castilla_Leon	EPI_ISL_11259313		ATGGAGAACATAGTACTTCTTCTTGCAATAGTTAGCCTTGTTAAAAGTGATCAGATTTGCATTGGTTACCATGCAAACAATTCGACAGAGCAGGTTGACACGATAATGGAAAAGAACGTCACAGTTACACATGCCCAAGACATACTGGAGAAAACACACAACGGGAAGCTCTGTGATTTAAATGGGGTAAAGCCTCTGATTTTAAAGGATTGTAGTGTAGCTGGATGGCTCCTCGGAAACCCAATGTGCGACGAATTCATCAGAGTGCCGGAATGGTCCTACATAGTGGAGCGGGCTAATCCAGCTAATGACCTCTGTTACCCAGGGAGCCTCAATGACTATGAAGAACTGAAACACCTGTTGAGCAGAATAAATCATTTTGAGAAGATTCTTATCATC…
A/stork/Spain/234-2_22VIR2142-7/2022|2022-01-17|HA|EPI_ISL_11259317	A/stork/Spain/234-2_22VIR2142-7/2022	C	Stork	Wild	Wild_non-Ans	2022-01-17	Europe	Spain	Catalonia	EPI_ISL_11259317		ATGGAGAACATAGTACTTCTTCTTGCAATAGTTAGCCTTGTTAGAAGTGATCAGATTTGCATTGGTTACCATGCAAACAATTCGACAGAGCAGATTGACACGATAATGGAAAAGAACGTCACTGTTACACATGCCCAAGACATACTGGAAAAAACACACAACGGGAAGCTCTGTGATTTAAATGGGGTGAAGCCTCTGATTTTAAAGGATTGTAGTGTAGCTGGATGGCTCCTCGGAAACCCAATGTGCGACGAATTCATCAGAGTGCCGGAATGGTCCTACATAGTGGAGCGGGCTAATCCAGCCAATGACCTCTGTTACCCAGGGAGCCTCAATGACTATGAAGAACTGAAACACCTGTTGAGCAGAATAAATCATTTTGAGAAGATTCTGATCATC…
A/Anser_anser/Spain/750-4_22VIR6312-2/2022|2022-02-02|HA|EPI_ISL_13990728	A/Anser_anser/Spain/750-4_22VIR6312-2/2022	AB	Goose	Wild	Wild_non-Ans	2022-02-02	Europe	Spain	Extremadura	EPI_ISL_13990728		ATGGAGAACATAGTACTTCTTCTTGCAATAGTTAGCCTTGTTAGAAGTGATCAGATTTGCATTGGTTACCATGCAAACAATTCGACAGAGCAGATTGACACGATAATGGAAAAGAACGTCACTGTTACACATGCCCAAGACATACTGGAAAAAACACACAACGGGAAGCTCTGTGATTTAAATGGGGTGAAGCCTCTGATTTTAAAGGATTGTAGTGTAGCTGGATGGCTCCTCGGAAACCCAATGTGCGACGAATTCATCAGAGTGCCGGAATGGTCCTACATAGTGGAGCGGGCTAATCCAGCCAATGACCTCTGTTACCCAGGGAGCCTCAATGACTATGAAGAACTGAAACACCTGTTGAGCAGAATAAATCATTTTGAGAAGATTCTGATCACC…
A/stork/Spain/538-2_22VIR2142-14/2022|2022-02-03|HA|EPI_ISL_11259287	A/stork/Spain/538-2_22VIR2142-14/2022	AB	Stork	Wild	Wild_non-Ans	2022-02-03	Europe	Spain	Castilla_Leon	EPI_ISL_11259287		ATGGAGAACATAGTACTTCTTCTTGCAATAGTTAGCCTTGTTAAAAGTGATCAGATTTGCATTGGTTACCATGCAAACAATTCGACAGAGCAGGTTGACACGATAATGGAAAAGAACGTCACTGTTACACATGCCCAAGACATACTGGAAAAAACACACAACGGGAAGCTCTGTGATTTAAATGGGGTGAAGCCTCTGATTTTAAAGGATTGTAGTGTAGCTGGATGGCTCCTCGGAAACCCAATGTGCGACGAATTCATCAGAGTGCCGGAATGGTCCTACATAGTGGAGCGGGCTAATCCAGCTAATGACCTCTGTTACCCAGGGAGCCTCAATGACTATGAAGAACTGAAACACCTGTTGAGCAGAATAAATCATTTTGAGAAGATTCTTATCATC…
A/stork/Spain/442-8_22VIR2142-12/2022|2022-02-03|HA|EPI_ISL_11259285	A/stork/Spain/442-8_22VIR2142-12/2022	AB	Stork	Wild	Wild_non-Ans	2022-02-03	Europe	Spain	Andalusia	EPI_ISL_11259285		ATGGAGAACATAGTACTTCTTCTTGCAATAGTTAGCCTTGTTAAAAGTGATCAGATTTGCATTGGTTACCATGCAAACAATTCGACAGAGCAGGTTGACACGATAATGGAAAAGAACGTCACTGTTACACATGCCCAAGACATACTGGAAAAAACACACAACGGGAAGCTCTGTGATTTAAATGGGGTGAAGCCTCTGATTTTAAAGGATTGTAGTGTAGCTGGATGGCTCCTCGGAAACCCAATGTGCGACGAATTCATCAGAGTGCCGGAATGGTCCTACATAGTGGAGCGGGCTAATCCAGCTAATGACCTCTGTTACCCAGGGAGCCTCAATGACTATGAAGAACTGAAACACCTGTTGAGCAGAATAAATCATTTTGAGAAGATTCTTATCATC…
A/gray_heron/Spain/602-1_22VIR2142-17/2022|2022-02-10|HA|EPI_ISL_11259289	A/gray_heron/Spain/602-1_22VIR2142-17/2022	AB	Grey heron	Wild	Wild_non-Ans	2022-02-10	Europe	Spain	Castilla_Leon	EPI_ISL_11259289		ATGGAGAACATAGTACTTCTTCTTGCAATAGTTAGCCTTGTTAGAAGTGATCAGATTTGCATTGGTTACCATGCAAACAATTCAACAGAGCAGGTTGACACGATAATGGAAAAGAACGTCACTGTTACACATGCCCAAGACATACTGGAAAAAACACACAACGGGAAGCTCTGTGATTTAAATGGGGTGAAGCCTCTGATTTTAAAGGATTGTAGTGTAGCTGGATGGCTCCTCGGAAACCCAATGTGCGACGAATTCATCAGAGTGCCGGAATGGTCCTACATAGTGGAGCGGGCTAATCCAGCCAATGACCTCTGTTACCCAGGGAGCCTCAATGACTATGAAGAACTGAAACACCTGTTGAGCAGAATAAATCATTTTGAGAAGATTCTGATCATC…
A/common_crane/Spain/597-2_22VIR2142-15/2022|2022-02-14|HA|EPI_ISL_11259288	A/common_crane/Spain/597-2_22VIR2142-15/2022	AB	common_crane	Wild	Wild_non-Ans	2022-02-14	Europe	Spain	Extremadura	EPI_ISL_11259288		ATGGAGAACATAGTACTTCTTCTTGCAATAGTTAGCCTTGTTAAAAGTGATCAGATTTGCATTGGTTACCATGCAAACAATTCGACAGAGCAGGTTGACACGATAATGGAAAAGAACGTCACTGTTACACATGCCCAAGACATACTGGAAAAAACACACAACGGGAAGCTCTGTGATTTAAATGGGGTGAAGCCTCTGATTTTAAAGGATTGTAGTGTAGCTGGATGGCTCCTCGGAAACCCAATGTGCGACGAATTCATCAGAGTGCCGGAATGGTCCTACATAGTGGAGCGGGCTAATCCAGCTAATGACCTCTGTTACCCAGGGAGCCTCAACGACTATGAAGAACTGAAACACCTGTTGAGCAGAATAAATCATTTTGAGAAGATTCTTATCATC…
A/Ciconia_ciconia/Spain/853-14_22VIR6312-42/2022|2022-02-21|HA|EPI_ISL_13990739	A/Ciconia_ciconia/Spain/853-14_22VIR6312-42/2022	AB	Stork	Wild	Wild_non-Ans	2022-02-21	Europe	Spain	Andalusia	EPI_ISL_13990739		ATGGAGAACATAGTACTTCTTCTTGCAATAGTTAGCCTTGTTAAAAGTGATCAGATTTGCATTGGTTACCATGCAAACAATTCGACAGAGCAGGTTGACACGATAATGGAAAAGAACGTCACTGTTACACATGCCCAAGACATACTGGAAAAAACACACAACGGGAAGCTCTGTGATTTAAATGGGGTGAAGCCTCTGATTTTAAAGGATTGTAGTGTAGCTGGATGGCTCCTCGGAAACCCAATGTGCGACGAATTCATCAGAGTGCCGGAATGGTCCTACATAGTGGAGCGGGCTAATCCAGCTAATGACCTCTGTTACCCAGGGAGCCTCAATGACTATGAAGAACTGAAACACCTGTTGAGCAGAATAAATCATTTTGAGAAGATTCTTATCATC…
A/stork/Spain/729-1_22VIR2142-18/2022|2022-02-22|HA|EPI_ISL_11259290	A/stork/Spain/729-1_22VIR2142-18/2022	AB	Stork	Wild	Wild_non-Ans	2022-02-22	Europe	Spain	Castilla_Leon	EPI_ISL_11259290		ATGGAGAACATAGTACTTCTTCTTGCAATAGTTAGCCTTGTTAAAAGTGATCAGATTTGCATTGGTTACCATGCAAACAATTCGACAGAGCAGGTTGACACGATAATGGAAAAGAACGTCACTGTTACACATGCCCAAGACATACTGGAAAAAACACACAACGGGAAGCTCTGTGATTTAAATGGGGTGAAGCCTCTGATTTTAAAGGATTGTAGTGTAGCTGGATGGCTCCTCGGAAACCCAATGTGCGACGAATTCATCAGAGTGCCGGAATGGTCCTACATAGTGGAGCGGGCTAATCCAGCTAATGACCTCTGTTACCCAGGGAGCCTCAATGACTATGAAGAACTGAAACACCTGTTGAGCAGAATAAATCATTTTGAGAAGATTCTTATCATC…
A/Ciconia_ciconia/Spain/485-2_22VIR6312-1/2022|2022-02-22|HA|EPI_ISL_14028104	A/Ciconia_ciconia/Spain/485-2_22VIR6312-1/2022	AB	Stork	Wild	Wild_non-Ans	2022-02-22	Europe	Spain	Catalonia	EPI_ISL_14028104		ATGGAGAACATAGTACTTCTTCTTGCAATAGTCAGCCTTGTTAGAAGTGATCAGATTTGCATTGGTTACCATGCAAACAATTCGACAGAGCAGATTGACACGATAATGGAAAAGAACGTCACTGTTACACATGCCCAAGACATACTGGAAAAAACACACAACGGGAAGCTCTGTGATTTAAATGGGGTGAAGCCTCTGATTTTAAAGGATTGTAGTGTAGCTGGATGGCTCCTCGGAAACCCAATGTGCGACGAATTCACCAGAGTGCCGGAATGGTCCTACATAGTGGAGCGGGCTAATCCAGCCAATGACCTCTGTTACCCAGGGAGCCTCAATGACTATGAAGAACTGARACACCTGTTGAGCAGAATAAATCATTTTGAGAAGGTTCTGATCATC…
A/Ciconia_ciconia/Spain/971-6_22VIR6312-7/2022|2022-02-28|HA|EPI_ISL_13990745	A/Ciconia_ciconia/Spain/971-6_22VIR6312-7/2022	AB	Stork	Wild	Wild_non-Ans	2022-02-28	Europe	Spain	Castilla_Leon	EPI_ISL_13990745		ATGGAGAACATAGTACTTCTTCTTGCAATAGTTAGCCTTGTTAAAAGTGATCAGATTTGCATTGGTTACCATGCAAACAATTCGACAGAGCAGGTTGACACGATAATGGAAAAGAACGTCACTGTTACACATGCCCAAGACATACTGGAAAAAACACACAACGGGAAGCTCTGTGATTTAAATGGGGTGAAGCCTCTGATTTTAAAGGATTGTAGTGTAGCTGGATGGCTCCTCGGAAACCCAATGTGCGACGAATTCATCAGAGTGCCGGAATGGTCCTACATAGTGGAGCGGGCTAATCCAGCTAATGACCTCTGTTACCCAGGGAGCCTCAATGACTATGAAGAACTGAAACACCTGTTGAGCAGAATAAATCATTTTGAGAAGATTCTTATCATC…
A/Ardea_cinerea/Spain/863-1_22VIR6312-5/2022|2022-03-02|HA|EPI_ISL_13990743	A/Ardea_cinerea/Spain/863-1_22VIR6312-5/2022	AB	Grey heron	Wild	Wild_non-Ans	2022-03-02	Europe	Spain	Extremadura	EPI_ISL_13990743		ATGGAGAACATAGTACTTCTTCTTGCAATAGTTAGCCTTGTTAGAAGTGATCAGATTTGCATTGGTTACCATGCAAACAATTCGACAGAGCAGGTTGACACGATAATGGAAAAGAACGTCACTGTTACACATGCCCAAGACATACTGGAAAAAACACACAACGGGAAGCTCTGTGATTTAAATGGGGTGAAGCCTCTGATTTTAAAGGATTGTAGTGTAGCTGGATGGCTCCTCGGAAACCCAATGTGCGACGAATTCATCAGAGTACCGGAATGGTCCTACATAGTGGAGCGGGCTAATCCAGCCAATGACCTCTGTTACCCAGGGAGCCTCAATGACTATGAAGAACTGAAACACCTGTTGAGCAGAATAAATCATTTTGAGAAGATTCTGATCATC…
A/Gypaetus_barbatus/Spain/1878-9_22VIR6312-18/2022|2022-05-11|HA|EPI_ISL_13990717	A/Gypaetus_barbatus/Spain/1878-9_22VIR6312-18/2022	AB	bearded_vulture	Wild	Wild_non-Ans	2022-05-11	Europe	Spain	Andalusia	EPI_ISL_13990717		ATGGAGAACATAGTACTTCTTCTTGCAATAGTTAGCCTTGTTAGAAGTGATCAGATTTGCATTGGTTACCATGCAAACAATTCGACAGAGCAGGTTGACACGATAATGGAAAAGAACGTCACTGTTACACATGCCCAAGACATACTGGAAAAAACACACAACGGGAAGCTCTGTGATTTAAATGGGGTGAAGCCTCTGATTTTAAAGGATTGTAGTGTAGCTGGATGGCTCCTCGGAAACCCAATGTGCGACGAATTCATCAGAGTGCCGGAATGGTCCTACATAGTGGAGCGGGCTAATCCAGCCAATGACCTCTGTTACCCAGGGAGCCTCAATGACTATGAAGAACTGAAACACCTGTTGAGCAGAATAAATCATTTTGAGAAGATTCTGATCATC…
A/Falco_peregrinus/Spain/1932-1_22VIR6312-45/2022|2022-05-18|HA|EPI_ISL_13990740	A/Falco_peregrinus/Spain/1932-1_22VIR6312-45/2022	AB	Falco_peregrinus	Wild	Wild_non-Ans	2022-05-18	Europe	Spain	Catalonia	EPI_ISL_13990740		ATGGAGAACATAGTACTTCTTCTTGCAATAGTTAGCCTTGTTAGAAGTGATCAGATTTGCATTGGTTACCATGCAAACAATTCGACAGAGCAGATTGACACGATAATGGAAAAGAACGTCACTGTTACACATGCCCAAGACATACTGGAAAAAACACACAACGGGAAGCTCTGTGATTTAAATGGGGTGAAGCCTCTGATTTTAAAGGATTGTAGTGTAGCTGGATGGCTCCTCGGAAACCCAATGTGCGACGAATTCATCAGAGTGCCGGAATGGTCCTACATAGTGGAGCGGGCTAATCCAGCCAATGACCTCTGTTACCCAGGGAGCCTCAATGACTATGAAGAACTGAAACACCTGTTGAGCAGAATAAATCATTTTGAGAAGATTCTGATCATC…
A/Gypaetus_barbatus/Spain/1956-25_22VIR6312-19/2022|2022-05-27|HA|EPI_ISL_13990718	A/Gypaetus_barbatus/Spain/1956-25_22VIR6312-19/2022	AB	bearded_vulture	Wild	Wild_non-Ans	2022-05-27	Europe	Spain	Andalusia	EPI_ISL_13990718		ATGGAGAACATAGTACTTCTTCTTGCAATAGTTAGCCTTGTTAAAAGTGATCAGATTTGCATTGGTTACCATGCAAACAATTCGACAGAGCAGGTTGACACGATAATGGAAAAGAACGTCACTGTTACACATGCCCAAGACATACTGGAAAAAACACACAACGGGAAGCTCTGTGATTTAAATGGGGTGAAGCCTCTGATTTTAAAGGATTGTAGTGTAGCTGGATGGCTCCTCGGAAACCCAATGTGCGACGAATTCATCAGAGTGCCGGAATGGTCCTACATAGTGGAGCGGGCTAATCCAGCTAATGACCTCTGTTACCCAGGGAGCCTCAACGACTATGAAGAACTGAAACACCTGTTGAGCAGAATAAATCATTTTGAGAAGATTCTTATCATC…
A/Falco_peregrinus/Spain/2010-11_22VIR6312-20/2022|2022-05-30|HA|EPI_ISL_13990719	A/Falco_peregrinus/Spain/2010-11_22VIR6312-20/2022	AB	Falco_peregrinus	Wild	Wild_non-Ans	2022-05-30	Europe	Spain	Madrid	EPI_ISL_13990719		ATGGAGAACATAGTACTTCTTCTTGCAATAGTTAGCCTTGTTAAAAGTGATCAGATTTGCATTGGTTACCATGCAAACAATTCGACAGAGCAGGTTGACACGATAATGGAAAAGAACGTCACTGTTACACATGCCCAAGACATACTGGAAAAAACACACAACGGGAAGCTCTGTGATTTAAATGGGGTGAAGCCTCTGATTTTAAAGGATTGTAGTGTAGCTGGATGGCTCCTCGGAAACCCAATGTGCGACGAATTCATCAGAGTGCCGGAATGGTCCTACATAGTGGAGCGGGCTAATCCAGCTAATGACCTCTGTTACCCAGGGAGCCTCAACGACTATGAAGAACTGAAACACCTGTTGAGCAGAATAAATCATTTTGAGAAGATTCTTATCATC…
A/red-backed-hawk/Spain/2313-1_22VIR8632-10/2022|2022-06-29|HA|EPI_ISL_15234355	A/red-backed-hawk/Spain/2313-1_22VIR8632-10/2022	AB	red-backed-hawk	Wild	Wild_non-Ans	2022-06-29	Europe	Spain	Castilla_La_Mancha	EPI_ISL_15234355		ATGGAGAACATAGTACTTCTTCTTGCAATAGTTAGCCTTGTTAGAAGTGATCAGATTTGCATTGGTTACCATGCAAACAATTCGACAGAGCAGGTTGACACGATAATGGAAAAGAACGTCACTGTTACACATGCCCAAGACATACTGGAAAAAACACACAACGGGAAGCTCTGTGATTTAAATGGGGTGAAGCCTCTGATTTTAAAGGATTGTAGTGTAGCTGGATGGCTCCTCGGAAACCCAATGTGCGACGAATTCATCAGAGTGCCGGAATGGTCCTACATAGTGGAGCGGGCTAATCCAGTCAATGACCTCTGTTACCCAGGGAGCCTCAATGACTATGAAGAACTGAAACACCTGTTGAGCAGAATAAATCATTTTGAGAAGATTCTGATCATC…
A/northern_gannet/Spain/22VIR12774-1_3004-12/2022|2022-08-21|HA|EPI_ISL_16507094	A/northern_gannet/Spain/22VIR12774-1_3004-12/2022	C	Northern gannet	Wild	Wild_non-Ans	2022-08-21	Europe	Spain	Galicia	EPI_ISL_16507094		ATGGAGAACATAGTACTTCTTCTTGCAATAGTTAGCCTTGTTAAAAGTGATCAGATTTGCATTGGTTACCATGCAAACAATTCGACAGAGCAGGTTGACACGATAATGGAAAAGAACGTCACTGTTACACATGCCCAAGACATACTGGAAAAAACACACAACGGGAAGCTCTGTGATTTAAATGGGGTGAAGCCTCTGATTTTAAAGGATTGTAGTGTAGCTGGATGGCTCCTCGGAAACCCAATGTGCGACGAATTCATCAGAGTGCCGGAATGGTCCTACATAGTGGAGCGGGCTAATCCAGCTAATGACCTCTGTTACCCAGGGAGCCTCAACGACTATGAAGAACTGAAACACCTGTTGAGCAGAATAAATCATTTTGAGAAGATTCTTATCATC…
A/White_stork/Spain/3438-3_22VIR10586-7/2022|2022-08-25|HA|EPI_ISL_15878549	A/White_stork/Spain/3438-3_22VIR10586-7/2022	AB	Stork	Wild	Wild_non-Ans	2022-08-25	Europe	Spain	Andalusia	EPI_ISL_15878549		ATGGAGAACATAGTACTTCTTCTTGCAATAGTTAGCCTTGTTAGAAGTGATCAGATTTGCATTGGTTACCATGCAAACAATTCGACAGAGCAGGTTGACACGATAATGGAAAAGAACGTCACTGTTACACATGCCCAAGACATACTGGAAAAAACACACAACGGGAAGCTCTGTGATTTAAATGGGGTGAAGCCTCTGATTTTAAAGGATTGTAGTGTAGCTGGATGGCTCCTCGGAAACCCAATGTGCGACGAATTCATCAGAGTGCCGGAATGGTCCTACATAGTGGAGCGGGCTAATCCAGCCAATGACCTCTGTTACCCAGGGAGCCTCAATGACTATGAAGAACTGAAACACCTGTTGAGCAGAATAAATCATTTTGAGAAGATTCTGATCATC…
A/northern_gannet/Spain/22VIR12774-4_3104-40/2022|2022-08-30|HA|EPI_ISL_16524596	A/northern_gannet/Spain/22VIR12774-4_3104-40/2022	C	Northern gannet	Wild	Wild_non-Ans	2022-08-30	Europe	Spain	Galicia	EPI_ISL_16524596		ATGGAGAACATAGTACTTCTTCTTGCAATAGTTAGCCTTGTTAAAAGTGATCAGATTTGCATTGGTTACCATGCAAACAATTCGACAGAGCAGGTTGACACGATAATGGAAAAGAACGTCACTGTTACACATGCCCAAGACATACTGGAAAAAACACACAACGGGAAGCTCTGTGATTTAAATGGGGTGAAGCCTCTGATTTTAAAGGATTGTAGTGTAGCTGGATGGCTCCTCGGAAACCCAATGTGCGACGAATTCATCAGAGTGCCGGAATGGTCCTACATAGTGGAGCGGGCTAATCCAGCTAATGACCTCTGTTACCCAGGGAGCCTCAATGACTATGAAGAACTGAAACACCTGTTGAGCAGAATAAATCATTTTGAGAAGATTCTTATCATC…
A/northern_gannet/Spain/22VIR12774-29_3076-18/2022|2022-09-01|HA|EPI_ISL_16507105	A/northern_gannet/Spain/22VIR12774-29_3076-18/2022	C	Northern gannet	Wild	Wild_non-Ans	2022-09-01	Europe	Spain	Cantabria	EPI_ISL_16507105		ATGGAGAACATAGTACTTCTTCTTGCAATAGTCAGCCTTGTTAAAAGTGATCAGATTTGCATTGGTTACCATGCAAACAATTCGACAGAGCAGGTTGACACGATAATGGAAAAGAACGTCACTGTTACACATGCCCAAGACATACTGGAAAAAACACACAACGGGAAGCTCTGTGATTTAAATGGGGTGAAGCCTCTGATTTTAAAGGATTGTAGTGTAGCTGGATGGCTCCTCGGAAACCCAATGTGCGACGAATTCATCAGAGTGCCGGAATGGTCCTACATAGTGGAGCGGGCTAATCCAGCTAATGACCTCTGTTACCCAGGGAGCCTCAATGACTATGAAGAACTGAAACACCTGTTGAGCAGAATAAATCATTTTGAGAAGATTCTTATCATC…
A/Northern_gannet/Spain/3372-12_22VIR10586-6/2022|2022-09-15|HA|EPI_ISL_15878548	A/Northern_gannet/Spain/3372-12_22VIR10586-6/2022	C	Northern gannet	Wild	Wild_non-Ans	2022-09-15	Europe	Spain	Asturias	EPI_ISL_15878548		ATGGAGAACATAGTACTTCTTCTTGCAATAGTTAGCCTTGTTAAAAGTGATCAGATTTGCGTTGGTTACCATGCAAACAATTCGACAGAACAGGTTGACACGATAATGGAAAAGAACGTCACTGTTACACATGCCCAAGACATACTGGAAAAAACACACAACGGGAAGCTCTGTGATTTAAATGGGGTGAAGCCTCTGATTTTAAAGGATTGTAGTGTAGCTGGATGGCTCCTCGGAAACCCAATGTGCGACGAATTCATCAGAGTGCCGGAATGGTCCTACATAGTGGAGCGGGCTAATCCAGCTAATGACCTCTGTTACCCAGGGAGCCTCAATGACTATGAAGAACTGAAACACCTGTTGAGCAGAATAAATCATTTTGAGAAGATTCTTATCATC…
A/Ciconia_ciconia/Spain/22VIR12774-30_3394-2/2022|2022-09-19|HA|EPI_ISL_16507106	A/Ciconia_ciconia/Spain/22VIR12774-30_3394-2/2022	AB	Stork	Wild	Wild_non-Ans	2022-09-19	Europe	Spain	Catalonia	EPI_ISL_16507106		ATGGAGAACATAGTACTTCTTCTTGCAATAGTTAGCCTTGTTAAAAGTGATCAGATTTGCGTTGGTTACCATGCAAACAATTCGACAGAACAGGTTGACACGATAATGGAAAAGAACGTCACTGTTACACATGCCCAAGACATACTGGAAAAAACACACAACGGGAAGCTCTGTGATTTAAATGGGGTGAAGCCTCTGATTTTAAAGGATTGTAGTGTAGCTGGATGGCTCCTCGGAAACCCAATGTGCGACGAATTCATCAGAGTGCCGGAATGGTCCTACATAGTGGAGCGGGCTAATCCAGCTAATGACCTCTGTTACCCAGGGAGCCTCAATGACTATGAAGAACTGAAACACCTGTTGAGCAGAATAAATCATTTTGAGAAGATTCTTATCATC…
A/northern_gannet/Spain/22VIR12774-20_3614-2/2022|2022-09-21|HA|EPI_ISL_16507103	A/northern_gannet/Spain/22VIR12774-20_3614-2/2022	C	Northern gannet	Wild	Wild_non-Ans	2022-09-21	Europe	Spain	Asturias	EPI_ISL_16507103		ATGGAGAACATAGTACTTCTTCTTGCAATAGTTAGCCTTGTTAAAAGTGATCAGATTTGCATTGGTTACCATGCAAATAATTCGACAGAGCAGGTTGACACGATAATGGAAAAGAACGTCACTGTTACACATGCCCAAGACATACTGGAAAAAACACACAACGGGAAGCTCTGTGATTTAAATGGGGTGAAGCCTCTGATTTTAAAGGATTGTAGTGTAGCTGGGTGGCTCCTCGGAAACCCAATGTGTGACGAATTCATCAGAGTGCCGGAATGGTCCTACATAGTGGAGCGGGCTAATCCAGCTAATGACCTCTGTTACCCAGGGAGCCTCAATGACTATGAAGAACTGAAACACCTGTTGAGCAGAATAAATCATTTTGAGAAGATTCTTATCATC…
A/northern_gannet/Spain/22VIR12774-18_3454-2/2022|2022-09-24|HA|EPI_ISL_16507101	A/northern_gannet/Spain/22VIR12774-18_3454-2/2022	C	Northern gannet	Wild	Wild_non-Ans	2022-09-24	Europe	Spain	Basque_Country	EPI_ISL_16507101		ATGGAGAACATAGTACTTCTTCTTGCAATAGTTAGCCTTGTTAAAAGTGATCAGATTTGCATTGGTTACCATGCAAATAATTCGACAGAGCAGGTTGACACGATAATGGAAAAGAACGTCACTGTTACACATGCCCAAGACATACTGGAAAAAACACACAACGGGAAGCTCTGTGATTTAAATGGGGTGAAGCCTCTGATTTTAAAGGATTGTAGTGTAGCTGGGTGGCTCCTCGGAAACCCAATGTGCGACGAATTCATCAGAGTGCCGGAATGGTCCTACATAGTGGAGCGGGCTAATCCAGCTAATGACCTCTGTTACCCAGGGAGCCTCAATGACTATGAAGAACTGAAACACCTGTTGAGCAGAATAAATCATTTTGAGAAGATTCTTATCATC…
A/northern_gannet/Spain/22VIR12774-31_3453-1/2022|2022-09-25|HA|EPI_ISL_16507107	A/northern_gannet/Spain/22VIR12774-31_3453-1/2022	C	Northern gannet	Wild	Wild_non-Ans	2022-09-25	Europe	Spain	Basque_Country	EPI_ISL_16507107		ATGGAGAACATAGTACTTCTTCTTGCAATAGTTAGCCTTGTTAAAAGTGATCAGATTTGCATTGGTTACCATGCAAATAATTCGACAGAGCAGGTTGACACGATAATGGAAAAGAACGTCACTGTTACACATGCCCAAGACATACTGGAAAAAACACACAACGGGAAGCTCTGTGATTTAAATGGGGTGAAGCCTCTGATTTTAAAGGATTGTAGTGTAGCTGGGTGGCTCCTCGGAAACCCAATGTGTGACGAATTCATCAGAGTGCCGGAATGGTCCTACATAGTGGAGCGGGCTAATCCAGCTAATGACCTCTGTTACCCAGGGAGCCTCAATGACTATGAAGAACTGAAACACCTGTTGAGCAGAATAAATCATTTTGAGAAGATTCTTATCATC…
A/northern_gannet/Spain/22VIR12774-17_3389-5/2022|2022-09-27|HA|EPI_ISL_16507100	A/northern_gannet/Spain/22VIR12774-17_3389-5/2022	C	Northern gannet	Wild	Wild_non-Ans	2022-09-27	Europe	Spain	Cantabria	EPI_ISL_16507100		ATGGAGAACATAGTACTTCTTCTTGCAATAGTTAGCCTTGTTAAAAGTGATCAGATTTGCATTGGTTACCATGCAAATAATTCGACAGAGCAGGTTGACACGATAATGGAAAAGAACGTCACTGTTACACATGCCCAAGACATACTGGAAAAAACACACAACGGGAAGCTCTGTGATTTAAATGGGGTGAAGCCTCTGATTTTAAAGGATTGTAGTGTAGCTGGGTGGCTCCTCGGAAACCCAATGTGCGACGAATTCATCAGAGTGCCGGAATGGTCCTACATAGTGGAGCGGGCTAATCCAGCTAATGACCTCTGTTACCCAGGGAGCCTCAATGACTATGAAGAACTGAAACACCTGTTGAGCAGAATAAATCATTTTGAGAAGATTCTTATCATC…
A/Ciconia_ciconia/Spain/22VIR12774-34_3519-1/2022|2022-09-29|HA|EPI_ISL_16507109	A/Ciconia_ciconia/Spain/22VIR12774-34_3519-1/2022	AB	Stork	Wild	Wild_non-Ans	2022-09-29	Europe	Spain	Catalonia	EPI_ISL_16507109		ATGGAGAACATAGTACTTCTTCTTGCAATAGTTAGCCTTGTTAAAAGTGATCAGATTTGCATTGGTTACCATGCAAATAATTCGACAGAGCAGGTTGACACAATAATGGAAAAGAACGTCACTGTTACACATGCCCAAGACATACTGGAAAAAACACACAACGGGAAGCTCTGTGATTTAAATGGGGTGAAGCCTCTGATTTTAAAGGATTGTAGTGTAGCTGGGTGGCTCCTCGGAAACCCAATGTGCGACGAATTCATCAGAGTGCCGGAATGGTCCTACATAGTGGAGCGGGCTAATCCAGCTAATGACCTCTGTTACCCAGGGAGCCTCAATGACTATGAAGAACTGAAACACCTGTTGAGCAGAATAAATCATTTTGAGAAGATTCTTATCATC…
A/Egretta_garzetta/Spain/22VIR12774-19_3519-2/2022|2022-09-29|HA|EPI_ISL_16507102	A/Egretta_garzetta/Spain/22VIR12774-19_3519-2/2022	AB	egret	Wild	Wild_non-Ans	2022-09-29	Europe	Spain	Catalonia	EPI_ISL_16507102		ATGGAGAACATAGTACTTCTTCTTGCAATAGTTAGCCTTGTTAAAAGTGATCAGATTTGCATTGGTTACCATGCAAATAATTCGACAGAGCAGGTTGACACGATAATGGAAAAGAACGTCACTGTTACACATGCCCAAGACATACTGGAAAAAACACACAACGGGAAGCTCTGTGATTTAAATGGGGTGAAGCCTCTGATTTTAAAGGATTGTAGTGTAGCTGGGTGGCTCCTCGGAAACCCAATGTGCGACGAATTCATCAGAGTGCCGGAATGGTCCTACATAGTGGAGCGGGCTAATCCAGCTAATGACCTCTGTTACCCAGGGAGCCTCAATGACTATGAAGAACTGAAACACCTGTTGAGCAGAATAAATCATTTTGAGAAGATTCTTATCATC…
A/northern_gannet/Spain/22VIR12774-33_3497-10/2022|2022-10-03|HA|EPI_ISL_16507108	A/northern_gannet/Spain/22VIR12774-33_3497-10/2022	C	Northern gannet	Wild	Wild_non-Ans	2022-10-03	Europe	Spain	Cantabria	EPI_ISL_16507108		ATGGAGAACATAGTACTTCTTCTTGCAATAGTTAGCCTTGTTAAAAGTGATCAGATTTGCGTTGGTTACCATGCAAACAATTCGACAGAACAGGTTGACACGATAATGGAAAAGAACGTCACTGTTACACATGCCCAAGACATACTGGAAAAAACACACAACGGGAAGCTCTGTGATTTAAATGGGGTGAAGCCTCTGATTTTAAAGGATTGTAGTGTAGCTGGATGGCTCCTCGGAAACCCAATGTGCGACGAATTCATCAGAGTGCCGGAATGGTCCTACATAGTGGAGCGGGCTAATCCAGCTAATGACCTCTGTTACCCAGGGAGCCTCAATGACTATGAAGAACTGAAACACCTGTTGAGCAGAATAAATCATTTTGAGAAGATTCTTATCATC…
A/Ciconia_ciconia/Spain/22VIR12774-37_3641-1/2022|2022-10-04|HA|EPI_ISL_16507177	A/Ciconia_ciconia/Spain/22VIR12774-37_3641-1/2022	AB	Stork	Wild	Wild_non-Ans	2022-10-04	Europe	Spain	Catalonia	EPI_ISL_16507177		ATGGAGAACATAGTACTTCTTCTTGCAATAGTTAGCCTTGTTAAAAGTGATCAGATTTGCATTGGTTACCATGCAAACAATTCGACAGAACAGGTTGACACGATAATGGAAAAGAACGTCACTGTTACACATGCCCAAGACATACTGGAAAAAACACACAACGGGAAGCTCTGTGATTTAAATGGGGTGAAGCCTCTGATTTTAAAGGATTGTAGTGTAGCTGGATGGCTCCTCGGAAACCCAATGTGCGACGAATTCATCAGAGTGCCGGAATGGTCCTACATAGTGGAGCGGGCTAATCCAGCTAATGACCTCTGTTACCCAGGGAGCCTCAATGACTATGAAGAACTGAAACACCTGTTGAGCAGAATAAATCATTTTGAGAAGATTCTTATCATC…
A/northern_gannet/Spain/22VIR12774-36_3583-6/2022|2022-10-07|HA|EPI_ISL_16507176	A/northern_gannet/Spain/22VIR12774-36_3583-6/2022	C	Northern gannet	Wild	Wild_non-Ans	2022-10-07	Europe	Spain	Cantabria	EPI_ISL_16507176		ATGGAGAACATAGTACTTCTTCTTGCAACAGCCAGCCTTGTCAAAAGTGATCAGATTTGCATTGGTTACCATGCAAATAATTCGACAGAGCAGGTTGACACGATAATGGAAAAGAACGTCACTGTTACACATGCCCAAGACATACTGGAAAAAACACACAACGGGAAGCTTTGTGATTTAAATGGGGTGAAGCCTCTGATTTTAAAGGATTGTAGTGTAGCTGGGTGGCTCCTCGGAAACCCAATGTGCGACGAATTCATCAGAGTGCCGGAATGGTCCTACATAGTGGAGCGGGCTAATCCAGCTAATGACCTCTGTTACCCAGGGAGCCTCAATGACTATGAAGAACTGAAACACCTGTTGAGCAGAATAAATCATTTTGAGAAGATTCTTATCATC…
A/Ciconia_ciconia/Spain/22VIR12774-40_3803-2/2022|2022-10-18|HA|EPI_ISL_16524591	A/Ciconia_ciconia/Spain/22VIR12774-40_3803-2/2022	AB	Stork	Wild	Wild_non-Ans	2022-10-18	Europe	Spain	Basque_Country	EPI_ISL_16524591		ATGGAGAACATAGTACTTCTTCTTGCAATAGTTAGCCTTGTTAAAAGTGATCAGATTTGCATTGGTTACCATGCAAACAATTCGACAGAACAGGTTGACACGATAATGGAAAAGAACGTCACTGTTACACATGCCCAAGACATACTGGAAAAAACACACAACGGGAAGCTCTGTGATTTAAATGGGGTGAAGCCTCTGATTTTAAAGGATTGTAGTGTAGCTGGATGGCTCCTCGGAAACCCAATGTGCGACGAATTCATCAGAGTGCCGGAATGGTCCTACATAGTGGAGCGGGCTAATCCAGCTAATGACCTCTGTTACCCAGGGAGCCTCAATGACTATGAAGAACTGAAACACCTGTTGAGCAGAATAAATCATTTTGAGAAGATTCTTATCATC…
A/gray_heron/Spain/4688-3_23VIR1687-13/2022|2022-11-08|HA|EPI_ISL_17679797	A/gray_heron/Spain/4688-3_23VIR1687-13/2022	AB	Grey heron	Wild	Wild_non-Ans	2022-11-08	Europe	Spain	Aragon	EPI_ISL_17679797		ATGGAGAACATAGTACTTCTTCTTGCAACAGCCAGCCTTGTTAAAAGTGATCAGATTTGCATTGGTTACCATGCAAATAATTCGACAGAGCAGGTTGACACGATAATGGAAAAGAACGTCACTGTTACACATGCCCAAGACATACTGGAAAAAACACACAACGGGAAGCTTTGTGATTTAAATGGGGTGAAGCCTCTGATTTTAAAGGATTGTAGTGTAGCTGGATGGCTCCTCGGAAACCCAATGTGCGACGAATTCATCAGAGTGCCGGAATGGTCCTACATAGTGGAGCGGGCTAATCCAGCTAATGACCTCTGTTACCCAGGGAGCCTCAATGACTATGAAGAACTGAAACACCTGTTGAGCAGAATAAATCATTTTGAGAAGATTCTTATCATC…
A/seagull/Spain/22VIR12774-15_4347-15/2022|2022-11-17|HA|EPI_ISL_16507097	A/seagull/Spain/22VIR12774-15_4347-15/2022	BB	seagull	Wild	Wild_non-Ans	2022-11-17	Europe	Spain	Galicia	EPI_ISL_16507097		ATGGAAAACATAGTACTTCTTCTTGCAATAGTCAGCCTTGTTAAGAGTGATCAGATTTGCATTGGTTACCATGCAAATAATTCGACAGAGCAGGTTGACACGATAATGGAAAAGAACGTCACTGTTACACATGCCCAAGACATACTGGAAAAAACACACAACGGGAAGCTCTGTGATTTAAATGGGGTGAAGCCTCTGATTTTAAAGGATTGTAGTGTAGCTGGATGGCTCCTCGGAAACCCAATGTGCGACGAATTCATCAGAGTGCCGGAATGGTCCTACATAGTGGAGAGGGCTAATCCAGCTAATGACCTCTGTTACCCAGGGAGCCTCAATGACTATGAAGAACTGAAACACCTGTTGAGCAGAATAAATCATTTTGAGAAGATTCTTATCATC…
A/seagull/Spain/4621-1_23VIR1687-12/2022|2022-12-02|HA|EPI_ISL_17679796	A/seagull/Spain/4621-1_23VIR1687-12/2022	BB	seagull	Wild	Wild_non-Ans	2022-12-02	Europe	Spain	Galicia	EPI_ISL_17679796		ATGGAAAACATAGTACTTCTTCTTGCAATAGTCAGCCTTGTTAAGAGTGATCAGATTTGCATTGGTTACCATGCAAATAATTCGACAGAGCAGGTTGACACGATAATGGAAAAGAACGTCACTGTTACACATGCCCAAGACATACTGGAAAAAACACACAACGGGAAGCTCTGTGATTTAAATGGGGTGAAGCCTCTGATTTTAAAGGATTGTAGTGTAGCTGGATGGCTCCTCGGAAACCCAATGTGCGACGAATTCATCAGAGTGCCGGAATGGTCCTACATAGTGGAGAGGGCTAATCCAGCTAATGACCTCTGCTACCCAGGGAGCCTCAATGACTATGAAGAACTGAAACACCTGTTGAGCAGAATAAATCATTTTGAGAAGATTCTTATCATC…
A/gray_heron/Spain/4836-1_23VIR1687-15/2022|2022-12-19|HA|EPI_ISL_17679798	A/gray_heron/Spain/4836-1_23VIR1687-15/2022	AB	Grey heron	Wild	Wild_non-Ans	2022-12-19	Europe	Spain	Catalonia	EPI_ISL_17679798		ATGGAGAACATAGTACTTCTTCTTGCAATAGTTAGCCTTGTTAAAAGTGATCAGATTTGCATTGGTTACCATGCAAACAATTCGACAGAACAGGTTGACACGATAATGGAAAAGAACGTCACTGTTACACATGCCCAAGACATACTGGAAAAAACACACAACGGGAAGCTCTGTGATTTAAATGGGGTGAAGCCTCTGATTTTAAAGGATTGTAGTGTAGCTGGATGGCTCCTCGGAAACCCAATGTGCGACGAATTCATCAGAGTGCCGGAATGGTCCTACATAGTGGAGCGGGCTAATCCAGCTAATGACCTCTGTTACCCAGGGAGCCTCAATGACTATGAAGAACTGAAACACCTGTTGAGCAGAATAAATCATTTTGAGAAGGTTCTTATCATC…
A/yellow-legged_gull/Spain/4836-4_23VIR1687-16/2022|2022-12-20|HA|EPI_ISL_17679799	A/yellow-legged_gull/Spain/4836-4_23VIR1687-16/2022	AB	seagull	Wild	Wild_non-Ans	2022-12-20	Europe	Spain	Catalonia	EPI_ISL_17679799		ATGGAGAACATAGTACTTCTTCTTGCAATAGTTAGCCTTGTTAAAAGTGATCAGATTTGCATTGGTTACCATGCAAACAATTCGACAGAACAGGTTGACACGATAATGGAAAAGAACGTCACTGTTACACATGCCCAAGACATACTGGAAAAAACACACAACGGGAAGCTCTGTGATTTAAATGGGGTGAAGCCTCTGATTTTAAAGGATTGTAGTGTAGCTGGATGGCTCCTCGGAAACCCAATGTGCGACGAATTCATCAGAGTGCCGGAATGGTCCTACATAGTGGAGCGGGCTAATCCAGCTAATGACCTCTGTTACCCAGGGAGCCTCAATGACTATGAAGAACTGAAACACCTGTTGAGCAGAATAAATCATTTTGAGAAGGTTCTTATCATC…
A/seagull/Spain/4878-9_23VIR1687-17/2022|2022-12-21|HA|EPI_ISL_17679800	A/seagull/Spain/4878-9_23VIR1687-17/2022	BB	seagull	Wild	Wild_non-Ans	2022-12-21	Europe	Spain	Galicia	EPI_ISL_17679800		ATGGAGAACATAGTACTTCTTCTTGCAACAGCCAGCCTTGTTAAAAGTGATCAGATTTGCATTGGTTACCATGCAAATAATTCGACAGAGCAGGTTGACACGATAATGGAAAAGAACGTCACTGTTACACATGCCCAAGACATACTGGAAAAAACACACAACGGGAAGCTTTGTGATTTAAATGGGGTGAAGCCTCTGATTTTAAAGGATTGTAGTGTAGCTGGATGGCTCCTCGGAAACCCAATGTGCGACGAATTCATCAGAGTGCCGGAATGGTCCTACATAGTGGAGCGGGCTAATCCAGCTAATGACCTCTGTTACCCAGGGAGCCTCAATGACTATGAAGAACTGAAACACCTGTTGAGCAGAATAAATCATTTTGAGAAGATTCTTATCATC…
A/seagull/Spain/4878-10_23VIR1687-18/2022|2022-12-25|HA|EPI_ISL_17679801	A/seagull/Spain/4878-10_23VIR1687-18/2022	BB	seagull	Wild	Wild_non-Ans	2022-12-25	Europe	Spain	Galicia	EPI_ISL_17679801		ATGGAGAACATAGTACTTCTTCTTGCAACAGCCAGCCTTGTTAAAAGTGATCAGATTTGCATTGGTTACCATGCAAATAATTCGACAGAGCAGGTTGACACGATAATGGAAAAGAACGTCACTGTTACACATGCCCAAGACATACTGGAAAAAACACACAACGGGAAGCTCTGTGATTTAAATGGGGTGAAGCCTCTGATTTTAAAGGATTGTAGTGTAGCTGGATGGCTCCTCGGAAACCCAATGTGCGACGAATTCATCAGAGTGCCGGAATGGTCCTACATAGTGGAGCGGGCTAATCCAGCTAATGACCTCTGTTACCCAGGGAGCCTCAATGACTATGAAGAACTGAAACACCTGTTGAGCAGAATAAATCATTTTGAGAAGATTCTTATCATC…

## Sheet: Sheet2
A/turkey/Spain/2755-6_22VIR8632-2/2022	AB		AB	92
A/turkey/Spain/2755-5_22VIR8632-1/2022	AB		CE	4
A/White_stork/Spain/3438-3_22VIR10586-7/2022	AB		C	12
A/chicken/Spain/2854-7_22VIR8632-4/2022	AB		BB	10
A/chicken/Spain/2854-5_22VIR8632-3/2022	AB
A/turkey/Spain/2996-43_22VIR8632-21/2022	AB			118
A/turkey/Spain/2996-42_22VIR8632-22/2022	AB
A/Anser_anser/Spain/2825-1_22VIR8632-13/2022	AB
A/Anser_anser/Spain/2753-3_22VIR8632-12/2022	AB
A/Ardea_cinerea/Spain/863-1_22VIR6312-5/2022	AB
A/Anser_anser/Spain/863-2_22VIR6312-6/2022	AB
A/duck/Spain/2095-2_22VIR8632-5/2022	AB
A/Cygnus_olor/Spain/1950-10_22VIR6312-46/2022	AB
A/Gypaetus_barbatus/Spain/1956-25_22VIR6312-19/2022	AB
A/Rhea/Spain/1950-6_22VIR6312-17/2022	AB
A/laying_hen/Spain/3232-37_22VIR10586-4/2022	CE
A/laying_hen/Spain/3232-35_22VIR10586-3/2022	CE
A/laying_hen/Spain/3135-17_22VIR10586-1/2022	CE
A/laying_hen/Spain/3135-41_22VIR10586-2/2022	CE
A/wild_goose/Spain/22VIR12774-16_3024-6/2022	AB
A/Anser_anser/Spain/2010-3_22VIR6312-21/2022	AB
A/Ciconia_ciconia/Spain/22VIR12774-30_3394-2/2022	AB
A/Egretta_garzetta/Spain/22VIR12774-19_3519-2/2022	AB
A/Ciconia_ciconia/Spain/22VIR12774-34_3519-1/2022	AB
A/Ciconia_ciconia/Spain/22VIR12774-37_3641-1/2022	AB
A/wild_goose/Spain/22VIR12774-21_3814-3/2022	AB
A/Falco_peregrinus/Spain/2010-11_22VIR6312-20/2022	AB
A/Cygnus_olor/Spain/1675-1_22VIR6312-14/2022	AB
A/Anser_anser/Spain/1124-65_22VIR6312-9/2022	AB
A/wild_bird/Spain/1302-1_22VIR6312-11/2022	AB
A/Anser_anser/Spain/1035-5_22VIR6312-8/2022	AB
A/common_crane/Spain/597-2_22VIR2142-15/2022	AB
A/Anser_anser/Spain/750-4_22VIR6312-2/2022	AB
A/bearded_vulture/Spain/2116-3_22VIR8632-8/2022	AB
A/bearded_vulture/Spain/2116-1-2022_23VIR6502-1/2022	AB
A/Gypaetus_barbatus/Spain/1878-9_22VIR6312-18/2022	AB
A/Falco_peregrinus/Spain/1932-1_22VIR6312-45/2022	AB
A/chicken/Spain/452-1_22VIR2142-21/2022	AB
A/chicken/Spain/452-17_22VIR2142-22/2022	AB
A/chicken/Spain/649-6_22VIR2142-38/2022	AB
A/goose/Spain/141-9_22VIR2142-6/2022	AB
A/stork/Spain/729-1_22VIR2142-18/2022	AB
A/stork/Spain/538-2_22VIR2142-14/2022	AB
A/goose/Spain/88-3_22VIR2142-4/2022	AB
A/goose/Spain/239-1_22VIR2142-8/2022	AB
A/gray_heron/Spain/602-1_22VIR2142-17/2022	AB
A/duck/Spain/570-2_22VIR2142-40/2022	AB
A/Anser_anser/Spain/1277-10_22VIR6312-10/2022	AB
A/Ciconia_ciconia/Spain/971-6_22VIR6312-7/2022	AB
A/goose/Spain/294-2_22VIR2142-9/2022	AB
A/goose/Spain/65-3_22VIR2142-2/2022	AB
A/Anser_anser/Spain/638-6_22VIR6312-39/2022	AB
A/goose/Spain/512-2_22VIR2142-13/2022	AB
A/gray_heron/Spain/88-2_22VIR2142-3/2022	AB
A/chicken/Spain/340-37_22VIR2142-20/2022	AB
A/Anser_anser/Spain/22VIR12774-41_3803-4/2022	AB
A/Ciconia_ciconia/Spain/22VIR12774-40_3803-2/2022	AB
A/wild_goose/Spain/22VIR12774-43_4213-1/2022	AB
A/gray_heron/Spain/4836-1_23VIR1687-15/2022	AB
A/yellow-legged_gull/Spain/4836-4_23VIR1687-16/2022	AB
A/swan/Spain/22VIR12774-45_4382-2/2022	AB
A/gray_heron/Spain/4688-3_23VIR1687-13/2022	AB
A/red-backed-hawk/Spain/2313-1_22VIR8632-10/2022	AB
A/Anser_anser/Spain/2636-3_22VIR8632-11/2022	AB
A/chicken/Spain/924-3_22VIR6312-33/2022	AB
A/turkey/Spain/859-8_22VIR6312-30/2022	AB
A/turkey/Spain/805-8_22VIR6312-28/2022	AB
A/chicken/Spain/897-7_22VIR6312-31/2022	AB
A/chicken/Spain/1096-8_22VIR6312-35/2022	AB
A/chicken/Spain/899-7_22VIR6312-32/2022	AB
A/turkey/Spain/802-7_22VIR6312-26/2022	AB
A/chicken/Spain/564-4_22VIR2142-30/2022	AB
A/chicken/Spain/564-11_22VIR2142-31/2022	AB
A/turkey/Spain/712-7_22VIR6312-24/2022	AB
A/chicken/Spain/942-8_22VIR6312-34/2022	AB
A/turkey/Spain/830-5_22VIR6312-29/2022	AB
A/turkey/Spain/711-5_22VIR6312-23/2022	AB
A/turkey/Spain/801-6_22VIR6312-25/2022	AB
A/turkey/Spain/803-5_22VIR6312-27/2022	AB
A/chicken/Spain/587-1_22VIR2142-33/2022	AB
A/chicken/Spain/340-37_22VIR6312-37/2022	AB
A/turkey/Spain/455-83_22VIR2142-23/2022	AB
A/turkey/Spain/646-7_22VIR2142-37/2022	AB
A/turkey/Spain/455-96_22VIR2142-24/2022	AB
A/turkey/Spain/489-21_22VIR2142-25/2022	AB
A/turkey/Spain/645-1_22VIR2142-36/2022	AB
A/turkey/Spain/540-26_22VIR2142-28/2022	AB
A/Ciconia_ciconia/Spain/853-14_22VIR6312-42/2022	AB
A/turkey/Spain/1097-7_22VIR6312-36/2022	AB
A/chicken/Spain/562-1_22VIR2142-29/2022	AB
A/chicken/Spain/622-8_22VIR2142-34/2022	AB
A/chicken/Spain/644-8_22VIR2142-35/2022	AB
A/turkey/Spain/490-22_22VIR2142-26/2022	AB
A/turkey/Spain/490-24_22VIR2142-27/2022	AB
A/turkey/Spain/586-4_22VIR2142-32/2022	AB
A/stork/Spain/442-8_22VIR2142-12/2022	AB
A/northern_gannet/Spain/22VIR12774-1_3004-12/2022	C
A/northern_gannet/Spain/22VIR12774-4_3104-40/2022	C
A/northern_gannet/Spain/22VIR12774-17_3389-5/2022	C
A/Northern_gannet/Spain/3372-12_22VIR10586-6/2022	C
A/northern_gannet/Spain/22VIR12774-31_3453-1/2022	C
A/northern_gannet/Spain/22VIR12774-33_3497-10/2022	C
A/turkey/Spain/140-38_22VIR2142-19/2022	C
A/stork/Spain/234-2_22VIR2142-7/2022	C
A/swan/Spain/4087-1_22VIR2142-1/2021	C
A/Anser_anser/Spain/810-6_22VIR8632-16/2022	C
A/goose/Spain/4727-22_23VIR1687-1/2022	C
A/barnacle_goose/Spain/4740-5_23VIR1687-3/2022	C
A/Mink/Spain/3691-10_22VIR10586-11/2022	BB
A/Mink/Spain/3691-8_22VIR10586-10/2022	BB
A/mink/Spain/22VIR12774-14_3869-3/2022	BB
A/Mink/Spain/3691-2_22VIR10586-8/2022	BB
A/Mink/Spain/3691-3_22VIR10586-9/2022	BB
A/mink/Spain/22VIR12774-13_3869-2/2022	BB
A/seagull/Spain/4621-1_23VIR1687-12/2022	BB
A/seagull/Spain/4878-9_23VIR1687-17/2022	BB
A/seagull/Spain/22VIR12774-15_4347-15/2022	BB
A/seagull/Spain/4878-10_23VIR1687-18/2022	BB

## Sheet: Sheet4
Name	Fusaro	concat	date							Name
A/duck/Spain/570-2_22VIR2142-40/2022	AB	AB	2022-01-01		AB	94				A	swan	Spain	4087-1_22VIR2142-1	2021
A/goose/Spain/65-3_22VIR2142-2/2022	AB	AB	2022-01-07		BB	10				A	duck	Spain	570-2_22VIR2142-40	2022
A/goose/Spain/88-3_22VIR2142-4/2022	AB	AB	2022-01-10		C	16				A	goose	Spain	65-3_22VIR2142-2	2022
A/gray_heron/Spain/88-2_22VIR2142-3/2022	AB	AB	2022-01-11		CE	6				A	goose	Spain	88-3_22VIR2142-4	2022
A/goose/Spain/141-9_22VIR2142-6/2022	AB	AB	2022-01-14							A	gray_heron	Spain	88-2_22VIR2142-3	2022
A/goose/Spain/239-1_22VIR2142-8/2022	AB	AB	2022-01-22							A	goose	Spain	141-9_22VIR2142-6	2022
A/goose/Spain/294-2_22VIR2142-9/2022	AB	AB	2022-01-26							A	turkey	Spain	140-38_22VIR2142-19	2022
A/chicken/Spain/340-37_22VIR2142-20/2022	AB	AB	2022-01-31							A	stork	Spain	234-2_22VIR2142-7	2022
A/chicken/Spain/340-37_22VIR6312-37/2022	AB	AB	2022-01-31							A	goose	Spain	239-1_22VIR2142-8	2022
A/Anser_anser/Spain/750-4_22VIR6312-2/2022	AB	AB	2022-02-02							A	goose	Spain	294-2_22VIR2142-9	2022
A/stork/Spain/538-2_22VIR2142-14/2022	AB	AB	2022-02-03							A	chicken	Spain	340-37_22VIR2142-20	2022
A/stork/Spain/442-8_22VIR2142-12/2022	AB	AB	2022-02-03							A	chicken	Spain	340-37_22VIR6312-37	2022
A/goose/Spain/512-2_22VIR2142-13/2022	AB	AB	2022-02-04							A	Anser_anser	Spain	750-4_22VIR6312-2	2022
A/turkey/Spain/455-96_22VIR2142-24/2022	AB	AB	2022-02-06							A	stork	Spain	538-2_22VIR2142-14	2022
A/turkey/Spain/455-83_22VIR2142-23/2022	AB	AB	2022-02-06							A	stork	Spain	442-8_22VIR2142-12	2022
A/chicken/Spain/452-17_22VIR2142-22/2022	AB	AB	2022-02-07							A	goose	Spain	512-2_22VIR2142-13	2022
A/chicken/Spain/452-1_22VIR2142-21/2022	AB	AB	2022-02-07							A	turkey	Spain	455-96_22VIR2142-24	2022
A/turkey/Spain/490-22_22VIR2142-26/2022	AB	AB	2022-02-08							A	turkey	Spain	455-83_22VIR2142-23	2022
A/turkey/Spain/489-21_22VIR2142-25/2022	AB	AB	2022-02-08							A	chicken	Spain	452-17_22VIR2142-22	2022
A/turkey/Spain/490-24_22VIR2142-27/2022	AB	AB	2022-02-08							A	chicken	Spain	452-1_22VIR2142-21	2022
A/turkey/Spain/540-26_22VIR2142-28/2022	AB	AB	2022-02-09							A	turkey	Spain	490-22_22VIR2142-26	2022
A/gray_heron/Spain/602-1_22VIR2142-17/2022	AB	AB	2022-02-10							A	turkey	Spain	489-21_22VIR2142-25	2022
A/chicken/Spain/564-11_22VIR2142-31/2022	AB	AB	2022-02-11							A	turkey	Spain	490-24_22VIR2142-27	2022
A/chicken/Spain/564-4_22VIR2142-30/2022	AB	AB	2022-02-11							A	turkey	Spain	540-26_22VIR2142-28	2022
A/chicken/Spain/562-1_22VIR2142-29/2022	AB	AB	2022-02-11							A	gray_heron	Spain	602-1_22VIR2142-17	2022
A/Anser_anser/Spain/638-6_22VIR6312-39/2022	AB	AB	2022-02-13							A	chicken	Spain	564-11_22VIR2142-31	2022
A/chicken/Spain/587-1_22VIR2142-33/2022	AB	AB	2022-02-14							A	chicken	Spain	564-4_22VIR2142-30	2022
A/turkey/Spain/586-4_22VIR2142-32/2022	AB	AB	2022-02-14							A	chicken	Spain	562-1_22VIR2142-29	2022
A/chicken/Spain/622-8_22VIR2142-34/2022	AB	AB	2022-02-14							A	Anser_anser	Spain	638-6_22VIR6312-39	2022
A/common_crane/Spain/597-2_22VIR2142-15/2022	AB	AB	2022-02-14							A	chicken	Spain	587-1_22VIR2142-33	2022
A/turkey/Spain/646-7_22VIR2142-37/2022	AB	AB	2022-02-15							A	turkey	Spain	586-4_22VIR2142-32	2022
A/turkey/Spain/645-1_22VIR2142-36/2022	AB	AB	2022-02-15							A	chicken	Spain	622-8_22VIR2142-34	2022
A/chicken/Spain/644-8_22VIR2142-35/2022	AB	AB	2022-02-16							A	common_crane	Spain	597-2_22VIR2142-15	2022
A/chicken/Spain/649-6_22VIR2142-38/2022	AB	AB	2022-02-16							A	turkey	Spain	646-7_22VIR2142-37	2022
A/Ciconia_ciconia/Spain/853-14_22VIR6312-42/2022	AB	AB	2022-02-21							A	turkey	Spain	645-1_22VIR2142-36	2022
A/turkey/Spain/711-5_22VIR6312-23/2022	AB	AB	2022-02-21							A	chicken	Spain	644-8_22VIR2142-35	2022
A/turkey/Spain/712-7_22VIR6312-24/2022	AB	AB	2022-02-21							A	chicken	Spain	649-6_22VIR2142-38	2022
A/stork/Spain/729-1_22VIR2142-18/2022	AB	AB	2022-02-22							A	Ciconia_ciconia	Spain	853-14_22VIR6312-42	2022
A/turkey/Spain/801-6_22VIR6312-25/2022	AB	AB	2022-02-23							A	turkey	Spain	711-5_22VIR6312-23	2022
A/turkey/Spain/803-5_22VIR6312-27/2022	AB	AB	2022-02-26							A	turkey	Spain	712-7_22VIR6312-24	2022
A/turkey/Spain/802-7_22VIR6312-26/2022	AB	AB	2022-02-26							A	stork	Spain	729-1_22VIR2142-18	2022
A/turkey/Spain/805-8_22VIR6312-28/2022	AB	AB	2022-02-26							A	Ciconia_ciconia	Spain	485-2_22VIR6312-1	2022
A/Ciconia_ciconia/Spain/971-6_22VIR6312-7/2022	AB	AB	2022-02-28							A	turkey	Spain	801-6_22VIR6312-25	2022
A/turkey/Spain/830-5_22VIR6312-29/2022	AB	AB	2022-03-01							A	Anser_anser	Spain	810-6_22VIR8632-16	2022
A/Ardea_cinerea/Spain/863-1_22VIR6312-5/2022	AB	AB	2022-03-02							A	chicken	Spain	806-7_22VIR6312-41	2022
A/Anser_anser/Spain/863-2_22VIR6312-6/2022	AB	AB	2022-03-02							A	turkey	Spain	803-5_22VIR6312-27	2022
A/turkey/Spain/859-8_22VIR6312-30/2022	AB	AB	2022-03-02							A	turkey	Spain	802-7_22VIR6312-26	2022
A/chicken/Spain/897-7_22VIR6312-31/2022	AB	AB	2022-03-03							A	turkey	Spain	805-8_22VIR6312-28	2022
A/chicken/Spain/899-7_22VIR6312-32/2022	AB	AB	2022-03-04							A	Ciconia_ciconia	Spain	971-6_22VIR6312-7	2022
A/chicken/Spain/924-3_22VIR6312-33/2022	AB	AB	2022-03-06							A	turkey	Spain	830-5_22VIR6312-29	2022
A/chicken/Spain/942-8_22VIR6312-34/2022	AB	AB	2022-03-08							A	Ardea_cinerea	Spain	863-1_22VIR6312-5	2022
A/Anser_anser/Spain/1035-5_22VIR6312-8/2022	AB	AB	2022-03-14							A	Anser_anser	Spain	863-2_22VIR6312-6	2022
A/turkey/Spain/1097-7_22VIR6312-36/2022	AB	AB	2022-03-16							A	turkey	Spain	859-8_22VIR6312-30	2022
A/chicken/Spain/1096-8_22VIR6312-35/2022	AB	AB	2022-03-16							A	chicken	Spain	897-7_22VIR6312-31	2022
A/Anser_anser/Spain/1124-65_22VIR6312-9/2022	AB	AB	2022-03-18							A	chicken	Spain	899-7_22VIR6312-32	2022
A/Anser_anser/Spain/1277-10_22VIR6312-10/2022	AB	AB	2022-03-26							A	chicken	Spain	924-3_22VIR6312-33	2022
A/wild_bird/Spain/1302-1_22VIR6312-11/2022	AB	AB	2022-03-30							A	chicken	Spain	942-8_22VIR6312-34	2022
A/Cygnus_olor/Spain/1675-1_22VIR6312-14/2022	AB	AB	2022-04-26							A	Anser_anser	Spain	1035-5_22VIR6312-8	2022
A/Gypaetus_barbatus/Spain/1878-9_22VIR6312-18/2022	AB	AB	2022-05-11							A	turkey	Spain	1097-7_22VIR6312-36	2022
A/Falco_peregrinus/Spain/1932-1_22VIR6312-45/2022	AB	AB	2022-05-18							A	chicken	Spain	1096-8_22VIR6312-35	2022
A/Cygnus_olor/Spain/1950-10_22VIR6312-46/2022	AB	AB	2022-05-27							A	Anser_anser	Spain	1124-65_22VIR6312-9	2022
A/Rhea/Spain/1950-6_22VIR6312-17/2022	AB	AB	2022-05-27							A	Anser_anser	Spain	1277-10_22VIR6312-10	2022
A/Gypaetus_barbatus/Spain/1956-25_22VIR6312-19/2022	AB	AB	2022-05-27							A	wild_bird	Spain	1302-1_22VIR6312-11	2022
A/Falco_peregrinus/Spain/2010-11_22VIR6312-20/2022	AB	AB	2022-05-30							A	Cygnus_olor	Spain	1675-1_22VIR6312-14	2022
A/Anser_anser/Spain/2010-3_22VIR6312-21/2022	AB	AB	2022-06-02							A	Gypaetus_barbatus	Spain	1878-9_22VIR6312-18	2022
A/bearded_vulture/Spain/2116-3_22VIR8632-8/2022		AB	2022-06-09							A	Falco_peregrinus	Spain	1932-1_22VIR6312-45	2022
A/bearded_vulture/Spain/2116-1-2022_23VIR6502-1/2022		AB	2022-06-09							A	Cygnus_olor	Spain	1950-10_22VIR6312-46	2022
A/duck/Spain/2095-2_22VIR8632-5/2022		AB	2022-06-10							A	Rhea	Spain	1950-6_22VIR6312-17	2022
A/red-backed-hawk/Spain/2313-1_22VIR8632-10/2022		AB	2022-06-29							A	Gypaetus_barbatus	Spain	1956-25_22VIR6312-19	2022
A/Anser_anser/Spain/2636-3_22VIR8632-11/2022		AB	2022-06-29							A	Falco_peregrinus	Spain	2010-11_22VIR6312-20	2022
A/Anser_anser/Spain/2753-3_22VIR8632-12/2022		AB	2022-08-03							A	Anser_anser	Spain	2010-3_22VIR6312-21	2022
A/turkey/Spain/2755-5_22VIR8632-1/2022		AB	2022-08-04							A	bearded_vulture	Spain	2116-3_22VIR8632-8	2022
A/turkey/Spain/2755-6_22VIR8632-2/2022		AB	2022-08-04							A	bearded_vulture	Spain	2116-1-2022_23VIR6502-1	2022
A/Anser_anser/Spain/2825-1_22VIR8632-13/2022		AB	2022-08-10							A	duck	Spain	2095-2_22VIR8632-5	2022
A/chicken/Spain/2854-5_22VIR8632-3/2022		AB	2022-08-16							A	red-backed-hawk	Spain	2313-1_22VIR8632-10	2022
A/chicken/Spain/2854-7_22VIR8632-4/2022		AB	2022-08-16							A	Anser_anser	Spain	2636-3_22VIR8632-11	2022
A/White_stork/Spain/3438-3_22VIR10586-7/2022		AB	2022-08-25							A	Anser_anser	Spain	2753-3_22VIR8632-12	2022
A/wild_goose/Spain/22VIR12774-16_3024-6/2022		AB	2022-08-29							A	turkey	Spain	2755-5_22VIR8632-1	2022
A/turkey/Spain/2996-43_22VIR8632-21/2022		AB	2022-08-29							A	turkey	Spain	2755-6_22VIR8632-2	2022
A/turkey/Spain/2996-42_22VIR8632-22/2022		AB	2022-08-29							A	Anser_anser	Spain	2825-1_22VIR8632-13	2022
A/Ciconia_ciconia/Spain/22VIR12774-30_3394-2/2022	CE	AB	2022-09-19							A	chicken	Spain	2854-5_22VIR8632-3	2022
A/Ciconia_ciconia/Spain/22VIR12774-34_3519-1/2022		AB	2022-09-29							A	chicken	Spain	2854-7_22VIR8632-4	2022
A/Egretta_garzetta/Spain/22VIR12774-19_3519-2/2022		AB	2022-09-29							A	northern_gannet	Spain	22VIR12774-1_3004-12	2022
A/Ciconia_ciconia/Spain/22VIR12774-37_3641-1/2022		AB	2022-10-04							A	White_stork	Spain	3438-3_22VIR10586-7	2022
A/wild_goose/Spain/22VIR12774-21_3814-3/2022		AB	2022-10-17							A	wild_goose	Spain	22VIR12774-16_3024-6	2022
A/Anser_anser/Spain/22VIR12774-41_3803-4/2022		AB	2022-10-18							A	turkey	Spain	2996-43_22VIR8632-21	2022
A/Ciconia_ciconia/Spain/22VIR12774-40_3803-2/2022		AB	2022-10-18							A	turkey	Spain	2996-42_22VIR8632-22	2022
A/wild_goose/Spain/22VIR12774-43_4213-1/2022		AB	2022-11-08							A	northern_gannet	Spain	22VIR12774-4_3104-40	2022
A/gray_heron/Spain/4688-3_23VIR1687-13/2022		AB	2022-11-08							A	northern_gannet	Spain	22VIR12774-29_3076-18	2022
A/swan/Spain/22VIR12774-45_4382-2/2022		AB	2022-11-21							A	laying_hen	Spain	3135-41_22VIR10586-2	2022
A/gray_heron/Spain/4836-1_23VIR1687-15/2022		AB	2022-12-19							A	laying_hen	Spain	3135-17_22VIR10586-1	2022
A/yellow-legged_gull/Spain/4836-4_23VIR1687-16/2022		AB	2022-12-20							A	Northern_gannet	Spain	3372-12_22VIR10586-6	2022
A/Mink/Spain/3691-8_22VIR10586-10/2022	BB	BB	2022-10-18							A	Ciconia_ciconia	Spain	22VIR12774-30_3394-2	2022
A/Mink/Spain/3691-3_22VIR10586-9/2022	BB	BB	2022-10-18							A	laying_hen	Spain	3232-37_22VIR10586-4	2022
A/Mink/Spain/3691-10_22VIR10586-11/2022	BB	BB	2022-10-18							A	laying_hen	Spain	3232-35_22VIR10586-3	2022
A/Mink/Spain/3691-2_22VIR10586-8/2022	BB	BB	2022-10-18							A	northern_gannet	Spain	22VIR12774-20_3614-2	2022
A/mink/Spain/22VIR12774-14_3869-3/2022	BB	BB	2022-10-26							A	CastillaLaMancha	3739	2022
A/mink/Spain/22VIR12774-13_3869-2/2022	BB	BB	2022-10-26							A	northern_gannet	Spain	22VIR12774-18_3454-2	2022
A/seagull/Spain/22VIR12774-15_4347-15/2022	BB	BB	2022-11-17							A	northern_gannet	Spain	22VIR12774-31_3453-1	2022
A/seagull/Spain/4621-1_23VIR1687-12/2022	BB	BB	2022-12-02							A	northern_gannet	Spain	22VIR12774-17_3389-5	2022
A/seagull/Spain/4878-9_23VIR1687-17/2022	BB	BB	2022-12-21							A	Ciconia_ciconia	Spain	22VIR12774-34_3519-1	2022
A/seagull/Spain/4878-10_23VIR1687-18/2022	BB	BB	2022-12-25							A	Egretta_garzetta	Spain	22VIR12774-19_3519-2	2022
A/swan/Spain/4087-1_22VIR2142-1/2021	C	C	2021-12-22							A	northern_gannet	Spain	22VIR12774-33_3497-10	2022
A/turkey/Spain/140-38_22VIR2142-19/2022	C	C	2022-01-15							A	Ciconia_ciconia	Spain	22VIR12774-37_3641-1	2022
A/stork/Spain/234-2_22VIR2142-7/2022	C	C	2022-01-17							A	northern_gannet	Spain	22VIR12774-36_3583-6	2022
A/Anser_anser/Spain/810-6_22VIR8632-16/2022	C	C	2022-02-23							A	CastillaLaMancha	3869	2022
A/northern_gannet/Spain/22VIR12774-1_3004-12/2022	C	C	2022-08-21							A	wild_goose	Spain	22VIR12774-21_3814-3	2022
A/northern_gannet/Spain/22VIR12774-4_3104-40/2022	C	C	2022-08-30							A	Anser_anser	Spain	22VIR12774-41_3803-4	2022
A/Northern_gannet/Spain/3372-12_22VIR10586-6/2022	C	C	2022-09-15							A	Ciconia_ciconia	Spain	22VIR12774-40_3803-2	2022
A/northern_gannet/Spain/22VIR12774-31_3453-1/2022		C	2022-09-25							A	Mink	Spain	3691-8_22VIR10586-10	2022
A/northern_gannet/Spain/22VIR12774-17_3389-5/2022	C	C	2022-09-27							A	Mink	Spain	3691-3_22VIR10586-9	2022
A/northern_gannet/Spain/22VIR12774-33_3497-10/2022	C	C	2022-10-03							A	Mink	Spain	3691-10_22VIR10586-11	2022
A/goose/Spain/4727-22_23VIR1687-1/2022		C	2022-12-14							A	Mink	Spain	3691-2_22VIR10586-8	2022
A/barnacle_goose/Spain/4740-5_23VIR1687-3/2022		C	2022-12-15							A	mink	Spain	22VIR12774-14_3869-3	2022
A/laying_hen/Spain/3135-41_22VIR10586-2/2022	CE	CE	2022-09-09							A	mink	Spain	22VIR12774-13_3869-2	2022
A/laying_hen/Spain/3135-17_22VIR10586-1/2022	CE	CE	2022-09-09							A	wild_goose	Spain	22VIR12774-43_4213-1	2022
A/laying_hen/Spain/3232-37_22VIR10586-4/2022	CE	CE	2022-09-19							A	gray_heron	Spain	4688-3_23VIR1687-13	2022
A/laying_hen/Spain/3232-35_22VIR10586-3/2022	CE	CE	2022-09-19							A	seagull	Spain	22VIR12774-15_4347-15	2022
A/Ciconia_ciconia/Spain/485-2_22VIR6312-1/2022	AB	AB	2022-02-22	no PA						A	swan	Spain	22VIR12774-45_4382-2	2022
A/chicken/Spain/806-7_22VIR6312-41/2022	AB	AB	2022-02-26	no PA						A	seagull	Spain	4621-1_23VIR1687-12	2022
A/northern_gannet/Spain/22VIR12774-29_3076-18/2022	C	C	2022-09-01	no PB1						A	goose	Spain	4727-22_23VIR1687-1	2022
A/northern_gannet/Spain/22VIR12774-20_3614-2/2022	C	C	2022-09-21	no PA						A	barnacle_goose	Spain	4740-5_23VIR1687-3	2022
A/CastillaLaMancha/3739/2022	CE	CE	2022-09-23							A	gray_heron	Spain	4836-1_23VIR1687-15	2022
A/northern_gannet/Spain/22VIR12774-18_3454-2/2022	C	C	2022-09-24	no PA						A	yellow-legged_gull	Spain	4836-4_23VIR1687-16	2022
A/northern_gannet/Spain/22VIR12774-36_3583-6/2022	C	C	2022-10-07	no PA						A	seagull	Spain	4878-9_23VIR1687-17	2022
A/CastillaLaMancha/3869/2022	CE	CE	2022-10-13	no PB2, PB1, PA						A	seagull	Spain	4878-10_23VIR1687-18	2022
